# Supplementary material for: Dichloridobis(2-dimethyl­amino-1,10-phenanthroline)cadmium(II)
Source: Acta Crystallogr Sect E Struct Rep Online. 2009 Aug 29;65(Pt 9):m1150. doi: 10.1107/S1600536809032358 (PMC2969892; doi:10.1107/S1600536809032358)
Supplement: Supplementary file 1 [file e-65-m1150-sup1.cif]

##############################################################################
###                                                                        ###
###        Electronic paper (Acta Crystallographica Section E)             ###
###                                                                        ###
##############################################################################
#                                                                            #
# This CIF contains the data in a paper accepted for publication in Acta     #
# Crystallographica Section E. It conforms to the requirements of Notes      #
# for Authors for Section E, and has been peer reviewed under the auspices   #
# of the IUCr Commission on Journals.                                        #
#                                                                            #
# Full details of the Crystallographic Information File format               #
# are given in the paper "The Crystallographic Information File (CIF):       #
# a New Standard Archive File for Crystallography" by S. R. Hall, F. H.      #
# Allen and I. D. Brown [Acta Cryst. (1991), A47, 655-685].                  #
#                                                                            #
# The current version of the core CIF dictionary is obtainable from          #
# ftp://ftp.iucr.org/pub/cif_core.dic. The current version number is 2.4.    #
#                                                                            #
# Software is freely available for graphical display of the structure(s) in  #
# this CIF.  For information consult the CIF home page http://www.iucr.org/  #
# cif/home.html                                                              #
#                                                                            #
# This file may be used for bona fide research purposes within the           #
# scientific community so long as proper attribution is given to the journal # 
# article from which it was obtained.                                        #
#                                                                            #
##############################################################################
                                             
data_I
_audit_creation_method     SHELXL-97
_chemical_name_systematic
;
Dichloridobis(2-dimethylamino-1,10-phenanthroline)cadmium(II)
;
_chemical_name_common     ?
_chemical_formula_moiety     'C28 H26 Cd Cl2 N6'
_chemical_formula_sum     'C28 H26 Cd Cl2 N6'
_chemical_formula_iupac     '[Cd Cl2 (C14 H13 N3)2]'
_chemical_formula_weight     629.85
_chemical_melting_point     ?
_symmetry_cell_setting     'Monoclinic'
_symmetry_space_group_name_H-M     'C 2/c'
_symmetry_space_group_name_Hall     '-C 2yc'
loop_
    _symmetry_equiv_pos_as_xyz
    'x, y, z'
    '-x, y, -z+1/2'
    'x+1/2, y+1/2, z'
    '-x+1/2, y+1/2, -z+1/2'
    '-x, -y, -z'
    'x, -y, z-1/2'
    '-x+1/2, -y+1/2, -z'
    'x+1/2, -y+1/2, z-1/2'
_cell_length_a     17.161(2)
_cell_length_b     9.3572(12)
_cell_length_c     16.805(2)
_cell_angle_alpha     90.00
_cell_angle_beta     110.343(2)
_cell_angle_gamma     90.00
_cell_volume     2530.2(6)
_cell_formula_units_Z     4
_cell_measurement_reflns_used     3730
_cell_measurement_theta_min     2.518
_cell_measurement_theta_max     27.8955
_cell_measurement_temperature     298(2)
_exptl_crystal_description     block
_exptl_crystal_colour     yellow
_exptl_crystal_size_max     0.36
_exptl_crystal_size_mid     0.19
_exptl_crystal_size_min     0.17
_exptl_crystal_density_diffrn     1.653
_exptl_crystal_density_meas     ?
_exptl_crystal_density_method     'not measured'
_exptl_crystal_F_000     1272
_exptl_absorpt_coefficient_mu     1.105
_exptl_absorpt_correction_type     multi-scan
_exptl_absorpt_process_details     '(SADABS; Bruker, 1997)'
_exptl_absorpt_correction_T_min     0.6917
_exptl_absorpt_correction_T_max     0.8343
_exptl_special_details
;
;
_diffrn_ambient_temperature     298(2)
_diffrn_radiation_type     MoK\a
_diffrn_radiation_wavelength     0.71073
_diffrn_radiation_source     'fine-focus sealed tube'
_diffrn_radiation_monochromator     graphite
_diffrn_measurement_device_type     'Bruker SMART APEX CCD'
_diffrn_measurement_method     '\f and \w'
_diffrn_detector_area_resol_mean     ?
_diffrn_reflns_number     7147
_diffrn_reflns_av_R_equivalents     0.0257
_diffrn_reflns_av_sigmaI/netI     0.0297
_diffrn_reflns_theta_min     2.52
_diffrn_reflns_theta_max     27.00
_diffrn_reflns_theta_full     27.00
_diffrn_measured_fraction_theta_max     0.993
_diffrn_measured_fraction_theta_full     0.993
_diffrn_reflns_limit_h_min     -21
_diffrn_reflns_limit_h_max     21
_diffrn_reflns_limit_k_min     -6
_diffrn_reflns_limit_k_max     11
_diffrn_reflns_limit_l_min     -21
_diffrn_reflns_limit_l_max     21
_diffrn_standards_number     ?
_diffrn_standards_interval_count     ?
_diffrn_standards_interval_time     ?
_diffrn_standards_decay_%     ?
_refine_special_details
;
Refinement of <i>F</i>^2^ against ALL reflections. The weighted <i>R</i>-factor
<i>wR</i> and goodness of fit <i>S</i> are based on <i>F</i>^2^, conventional
<i>R</i>-factors <i>R</i> are based on <i>F</i>, with <i>F</i> set to zero for
negative <i>F</i>^2^. The threshold expression of <i>F</i>^2^ >
\s(<i>F</i>^2^) is used only for calculating <i>R</i>-factors(gt) <i>etc</i>.
and is not relevant to the choice of reflections for refinement.
<i>R</i>-factors based on <i>F</i>^2^ are statistically about twice as large
as those based on <i>F</i>, and <i>R</i>- factors based on ALL data will be
even larger.
;
_reflns_number_total     2741
_reflns_number_gt     2512
_reflns_threshold_expression     I>2\s(I)
_refine_ls_structure_factor_coef     Fsqd
_refine_ls_matrix_type     full
_refine_ls_R_factor_all     0.0351
_refine_ls_R_factor_gt     0.0316
_refine_ls_wR_factor_gt     0.0764
_refine_ls_wR_factor_ref     0.0783
_refine_ls_goodness_of_fit_ref     1.038
_refine_ls_restrained_S_all     1.038
_refine_ls_number_reflns     2741
_refine_ls_number_parameters     170
_refine_ls_number_restraints     0
_refine_ls_hydrogen_treatment     constr
_refine_ls_weighting_scheme     calc
_refine_ls_weighting_details
         'calc w=1/[\s^2^(Fo^2^)+(0.0465P)^2^+0.8626P] where P=(Fo^2^+2Fc^2^)/3'
_atom_sites_solution_hydrogens     geom
_atom_sites_solution_primary     direct
_atom_sites_solution_secondary     difmap
_refine_ls_shift/su_max     0.002
_refine_ls_shift/su_mean     0.000
_refine_diff_density_max     0.671
_refine_diff_density_min     -0.318
_refine_ls_extinction_method     none
_refine_ls_extinction_coef     ?
loop_
    _atom_type_symbol
    _atom_type_description
    _atom_type_scat_dispersion_real
    _atom_type_scat_dispersion_imag
    _atom_type_scat_source
    'C' 'C' 0.0033 0.0016
                         'International Tables Vol C Tables 4.2.6.8 and 6.1.1.4'
    'H' 'H' 0.0000 0.0000
                         'International Tables Vol C Tables 4.2.6.8 and 6.1.1.4'
    'N' 'N' 0.0061 0.0033
                         'International Tables Vol C Tables 4.2.6.8 and 6.1.1.4'
    'Cl' 'Cl' 0.1484 0.1585
                         'International Tables Vol C Tables 4.2.6.8 and 6.1.1.4'
    'Cd' 'Cd' -0.8075 1.2024
                         'International Tables Vol C Tables 4.2.6.8 and 6.1.1.4'
_computing_data_collection     'SMART (Bruker, 1997)'
_computing_cell_refinement     'SAINT (Bruker, 1997)'
_computing_data_reduction     'SAINT (Bruker, 1997)'
_computing_structure_solution     'SHELXS97 (Sheldrick, 2008)'
_computing_structure_refinement     'SHELXL97 (Sheldrick, 2008)'
_computing_molecular_graphics     'SHELXTL (Sheldrick, 2008)'
_computing_publication_material
                                  'SHELXTL (Sheldrick, 2008) and local programs'
loop_
    _atom_site_type_symbol
    _atom_site_label
    _atom_site_fract_x
    _atom_site_fract_y
    _atom_site_fract_z
    _atom_site_U_iso_or_equiv
    _atom_site_adp_type
    _atom_site_calc_flag
    _atom_site_refinement_flags
    _atom_site_occupancy
    _atom_site_disorder_assembly
    _atom_site_disorder_group
    C C1 0.53071(18) -0.2662(3) 0.14483(19) 0.0453(6) Uani d . 1 . .
    H H1 0.5561 -0.3519 0.1680 0.054 Uiso calc R 1 . .
    C C2 0.55652(14) -0.1339(3) 0.18970(16) 0.0366(5) Uani d . 1 . .
    C C3 0.6672(2) -0.2607(3) 0.3007(2) 0.0597(8) Uani d . 1 . .
    H H3A 0.6275 -0.3371 0.2899 0.090 Uiso calc R 1 . .
    H H3B 0.6916 -0.2451 0.3608 0.090 Uiso calc R 1 . .
    H H3C 0.7099 -0.2855 0.2785 0.090 Uiso calc R 1 . .
    C C4 0.67199(15) -0.0021(3) 0.29048(17) 0.0442(6) Uani d . 1 . .
    H H4A 0.6495 0.0734 0.2503 0.066 Uiso calc R 1 . .
    H H4B 0.7293 -0.0169 0.2972 0.066 Uiso calc R 1 . .
    H H4C 0.6679 0.0237 0.3442 0.066 Uiso calc R 1 . .
    C C5 0.46892(18) -0.2641(3) 0.0683(2) 0.0468(6) Uani d . 1 . .
    H H5 0.4529 -0.3484 0.0377 0.056 Uiso calc R 1 . .
    C C6 0.42857(14) -0.1347(3) 0.03479(15) 0.0378(5) Uani d . 1 . .
    C C7 0.45301(13) -0.0134(2) 0.08600(14) 0.0324(5) Uani d . 1 . .
    C C8 0.36608(16) -0.1257(3) -0.04727(16) 0.0483(7) Uani d . 1 . .
    H H8 0.3509 -0.2077 -0.0804 0.058 Uiso calc R 1 . .
    C C9 0.32884(17) -0.0021(3) -0.07762(17) 0.0507(7) Uani d . 1 . .
    H H9 0.2884 0.0010 -0.1315 0.061 Uiso calc R 1 . .
    C C10 0.35021(14) 0.1243(3) -0.02876(15) 0.0410(6) Uani d . 1 . .
    C C11 0.40983(14) 0.1189(3) 0.05419(14) 0.0346(5) Uani d . 1 . .
    C C12 0.39202(17) 0.3585(3) 0.07410(18) 0.0488(6) Uani d . 1 . .
    H H12 0.4049 0.4381 0.1094 0.059 Uiso calc R 1 . .
    C C13 0.31509(18) 0.2587(4) -0.05904(18) 0.0499(7) Uani d . 1 . .
    H H13 0.2766 0.2671 -0.1137 0.060 Uiso calc R 1 . .
    C C14 0.33721(18) 0.3755(3) -0.00872(18) 0.0531(7) Uani d . 1 . .
    H H14 0.3163 0.4652 -0.0290 0.064 Uiso calc R 1 . .
    Cd Cd1 0.5000 0.20663(2) 0.2500 0.03387(10) Uani d S 1 . .
    Cl Cl1 0.61434(4) 0.36432(7) 0.22647(5) 0.05136(18) Uani d . 1 . .
    N N1 0.62589(13) -0.1317(2) 0.26011(15) 0.0465(5) Uani d . 1 . .
    N N2 0.51504(11) -0.0126(2) 0.16313(12) 0.0339(4) Uani d . 1 . .
    N N3 0.42685(13) 0.2347(2) 0.10524(14) 0.0396(5) Uani d . 1 . .
loop_
    _atom_site_aniso_label
    _atom_site_aniso_U_11
    _atom_site_aniso_U_22
    _atom_site_aniso_U_33
    _atom_site_aniso_U_12
    _atom_site_aniso_U_13
    _atom_site_aniso_U_23
    C1 0.0450(15) 0.0335(13) 0.0594(17) 0.0015(11) 0.0208(13) 0.0007(12)
    C2 0.0310(11) 0.0353(12) 0.0446(13) -0.0017(9) 0.0144(10) -0.0014(10)
    C3 0.0533(18) 0.0496(16) 0.068(2) 0.0181(14) 0.0110(16) 0.0104(15)
    C4 0.0343(12) 0.0454(14) 0.0472(14) 0.0030(11) 0.0069(11) -0.0062(12)
    C5 0.0462(15) 0.0371(13) 0.0596(17) -0.0105(11) 0.0216(14) -0.0121(12)
    C6 0.0340(12) 0.0406(13) 0.0390(12) -0.0075(10) 0.0130(10) -0.0056(11)
    C7 0.0285(11) 0.0375(12) 0.0322(11) -0.0063(9) 0.0117(9) -0.0011(9)
    C8 0.0455(14) 0.0565(17) 0.0404(14) -0.0104(13) 0.0118(12) -0.0146(13)
    C9 0.0451(15) 0.0664(19) 0.0334(13) -0.0081(13) 0.0045(11) -0.0037(13)
    C10 0.0317(12) 0.0576(16) 0.0340(12) -0.0023(11) 0.0117(10) 0.0045(12)
    C11 0.0303(11) 0.0406(13) 0.0340(11) -0.0070(10) 0.0124(9) -0.0019(10)
    C12 0.0505(15) 0.0382(14) 0.0493(15) 0.0040(12) 0.0066(12) 0.0062(12)
    C13 0.0396(14) 0.0670(18) 0.0368(14) 0.0022(13) 0.0053(11) 0.0113(13)
    C14 0.0520(16) 0.0485(16) 0.0535(16) 0.0080(13) 0.0115(13) 0.0168(14)
    Cd1 0.03261(15) 0.02812(14) 0.03351(15) 0.000 0.00217(10) 0.000
    Cl1 0.0486(4) 0.0394(4) 0.0652(4) -0.0099(3) 0.0188(3) -0.0034(3)
    N1 0.0360(11) 0.0370(12) 0.0562(13) 0.0051(9) 0.0029(10) 0.0034(10)
    N2 0.0299(9) 0.0336(10) 0.0356(10) -0.0019(8) 0.0080(8) -0.0006(8)
    N3 0.0395(11) 0.0342(10) 0.0406(12) 0.0013(9) 0.0083(9) 0.0032(9)
_geom_special_details
;
All e.s.d.'s (except the e.s.d. in the dihedral angle between two l.s. planes)
are estimated using the full covariance matrix. The cell e.s.d.'s are taken
into account individually in the estimation of e.s.d.'s in distances, angles
and torsion angles; correlations between e.s.d.'s in cell parameters are only
used when they are defined by crystal symmetry. An approximate (isotropic)
treatment of cell e.s.d.'s is used for estimating e.s.d.'s involving l.s.
planes.
;
loop_
    _geom_bond_atom_site_label_1
    _geom_bond_atom_site_label_2
    _geom_bond_site_symmetry_2
    _geom_bond_distance
    _geom_bond_publ_flag
    C1 C5 . 1.353(4) ?
    C1 C2 . 1.437(4) ?
    C1 H1 . 0.9300 ?
    C2 N2 . 1.332(3) ?
    C2 N1 . 1.356(3) ?
    C3 N1 . 1.445(4) ?
    C3 H3A . 0.9600 ?
    C3 H3B . 0.9600 ?
    C3 H3C . 0.9600 ?
    C4 N1 . 1.441(3) ?
    C4 H4A . 0.9600 ?
    C4 H4B . 0.9600 ?
    C4 H4C . 0.9600 ?
    C5 C6 . 1.411(4) ?
    C5 H5 . 0.9300 ?
    C6 C7 . 1.398(3) ?
    C6 C8 . 1.425(3) ?
    C7 N2 . 1.362(3) ?
    C7 C11 . 1.446(3) ?
    C8 C9 . 1.334(4) ?
    C8 H8 . 0.9300 ?
    C9 C10 . 1.413(4) ?
    C9 H9 . 0.9300 ?
    C10 C13 . 1.412(4) ?
    C10 C11 . 1.415(3) ?
    C11 N3 . 1.349(3) ?
    C12 N3 . 1.325(3) ?
    C12 C14 . 1.392(4) ?
    C12 H12 . 0.9300 ?
    C13 C14 . 1.353(4) ?
    C13 H13 . 0.9300 ?
    C14 H14 . 0.9300 ?
    Cd1 N3 2_655 2.332(2) ?
    Cd1 N3 . 2.332(2) ?
    Cd1 N2 2_655 2.582(2) ?
    Cd1 N2 . 2.582(2) ?
    Cd1 Cl1 . 2.5928(7) ?
    Cd1 Cl1 2_655 2.5928(7) ?
loop_
    _geom_angle_atom_site_label_1
    _geom_angle_atom_site_label_2
    _geom_angle_atom_site_label_3
    _geom_angle_site_symmetry_1
    _geom_angle_site_symmetry_3
    _geom_angle
    _geom_angle_publ_flag
    C5 C1 C2 . . 118.9(3) ?
    C5 C1 H1 . . 120.6 ?
    C2 C1 H1 . . 120.6 ?
    N2 C2 N1 . . 118.9(2) ?
    N2 C2 C1 . . 121.8(2) ?
    N1 C2 C1 . . 119.2(2) ?
    N1 C3 H3A . . 109.5 ?
    N1 C3 H3B . . 109.5 ?
    H3A C3 H3B . . 109.5 ?
    N1 C3 H3C . . 109.5 ?
    H3A C3 H3C . . 109.5 ?
    H3B C3 H3C . . 109.5 ?
    N1 C4 H4A . . 109.5 ?
    N1 C4 H4B . . 109.5 ?
    H4A C4 H4B . . 109.5 ?
    N1 C4 H4C . . 109.5 ?
    H4A C4 H4C . . 109.5 ?
    H4B C4 H4C . . 109.5 ?
    C1 C5 C6 . . 120.4(3) ?
    C1 C5 H5 . . 119.8 ?
    C6 C5 H5 . . 119.8 ?
    C7 C6 C5 . . 116.8(2) ?
    C7 C6 C8 . . 120.8(2) ?
    C5 C6 C8 . . 122.5(2) ?
    N2 C7 C6 . . 123.9(2) ?
    N2 C7 C11 . . 118.5(2) ?
    C6 C7 C11 . . 117.5(2) ?
    C9 C8 C6 . . 121.4(3) ?
    C9 C8 H8 . . 119.3 ?
    C6 C8 H8 . . 119.3 ?
    C8 C9 C10 . . 120.7(2) ?
    C8 C9 H9 . . 119.7 ?
    C10 C9 H9 . . 119.7 ?
    C13 C10 C11 . . 117.3(3) ?
    C13 C10 C9 . . 123.0(2) ?
    C11 C10 C9 . . 119.7(2) ?
    N3 C11 C10 . . 121.4(2) ?
    N3 C11 C7 . . 118.8(2) ?
    C10 C11 C7 . . 119.8(2) ?
    N3 C12 C14 . . 123.4(3) ?
    N3 C12 H12 . . 118.3 ?
    C14 C12 H12 . . 118.3 ?
    C14 C13 C10 . . 120.2(2) ?
    C14 C13 H13 . . 119.9 ?
    C10 C13 H13 . . 119.9 ?
    C13 C14 C12 . . 118.6(3) ?
    C13 C14 H14 . . 120.7 ?
    C12 C14 H14 . . 120.7 ?
    N3 Cd1 N3 2_655 . 167.08(10) ?
    N3 Cd1 N2 2_655 2_655 67.85(7) ?
    N3 Cd1 N2 . 2_655 123.76(7) ?
    N3 Cd1 N2 2_655 . 123.76(7) ?
    N3 Cd1 N2 . . 67.85(7) ?
    N2 Cd1 N2 2_655 . 74.81(9) ?
    N3 Cd1 Cl1 2_655 . 86.19(6) ?
    N3 Cd1 Cl1 . . 86.47(6) ?
    N2 Cd1 Cl1 2_655 . 140.17(4) ?
    N2 Cd1 Cl1 . . 97.82(5) ?
    N3 Cd1 Cl1 2_655 2_655 86.47(6) ?
    N3 Cd1 Cl1 . 2_655 86.19(6) ?
    N2 Cd1 Cl1 2_655 2_655 97.82(5) ?
    N2 Cd1 Cl1 . 2_655 140.17(4) ?
    Cl1 Cd1 Cl1 . 2_655 110.63(3) ?
    C2 N1 C4 . . 122.0(2) ?
    C2 N1 C3 . . 122.5(2) ?
    C4 N1 C3 . . 114.6(2) ?
    C2 N2 C7 . . 117.7(2) ?
    C2 N2 Cd1 . . 129.38(16) ?
    C7 N2 Cd1 . . 110.11(14) ?
    C12 N3 C11 . . 118.9(2) ?
    C12 N3 Cd1 . . 121.04(18) ?
    C11 N3 Cd1 . . 119.46(16) ?
loop_
    _geom_torsion_atom_site_label_1
    _geom_torsion_atom_site_label_2
    _geom_torsion_atom_site_label_3
    _geom_torsion_atom_site_label_4
    _geom_torsion_site_symmetry_1
    _geom_torsion_site_symmetry_2
    _geom_torsion_site_symmetry_3
    _geom_torsion_site_symmetry_4
    _geom_torsion
    _geom_torsion_publ_flag
    C5 C1 C2 N2 . . . . 8.2(4) ?
    C5 C1 C2 N1 . . . . -170.5(3) ?
    C2 C1 C5 C6 . . . . -2.3(4) ?
    C1 C5 C6 C7 . . . . -2.9(4) ?
    C1 C5 C6 C8 . . . . 176.8(3) ?
    C5 C6 C7 N2 . . . . 3.1(3) ?
    C8 C6 C7 N2 . . . . -176.6(2) ?
    C5 C6 C7 C11 . . . . -177.4(2) ?
    C8 C6 C7 C11 . . . . 2.9(3) ?
    C7 C6 C8 C9 . . . . -0.3(4) ?
    C5 C6 C8 C9 . . . . -180.0(3) ?
    C6 C8 C9 C10 . . . . -0.3(4) ?
    C8 C9 C10 C13 . . . . 177.5(3) ?
    C8 C9 C10 C11 . . . . -2.0(4) ?
    C13 C10 C11 N3 . . . . 6.0(3) ?
    C9 C10 C11 N3 . . . . -174.5(2) ?
    C13 C10 C11 C7 . . . . -174.8(2) ?
    C9 C10 C11 C7 . . . . 4.7(4) ?
    N2 C7 C11 N3 . . . . -6.3(3) ?
    C6 C7 C11 N3 . . . . 174.1(2) ?
    N2 C7 C11 C10 . . . . 174.5(2) ?
    C6 C7 C11 C10 . . . . -5.1(3) ?
    C11 C10 C13 C14 . . . . -1.5(4) ?
    C9 C10 C13 C14 . . . . 179.0(3) ?
    C10 C13 C14 C12 . . . . -2.9(4) ?
    N3 C12 C14 C13 . . . . 3.2(5) ?
    N2 C2 N1 C4 . . . . -21.3(4) ?
    C1 C2 N1 C4 . . . . 157.4(2) ?
    N2 C2 N1 C3 . . . . 170.2(3) ?
    C1 C2 N1 C3 . . . . -11.0(4) ?
    N1 C2 N2 C7 . . . . 170.7(2) ?
    C1 C2 N2 C7 . . . . -8.0(3) ?
    N1 C2 N2 Cd1 . . . . -30.5(3) ?
    C1 C2 N2 Cd1 . . . . 150.79(19) ?
    C6 C7 N2 C2 . . . . 2.4(3) ?
    C11 C7 N2 C2 . . . . -177.1(2) ?
    C6 C7 N2 Cd1 . . . . -160.33(18) ?
    C11 C7 N2 Cd1 . . . . 20.2(2) ?
    N3 Cd1 N2 C2 2_655 . . . 7.3(2) ?
    N3 Cd1 N2 C2 . . . . -179.2(2) ?
    N2 Cd1 N2 C2 2_655 . . . -42.08(16) ?
    Cl1 Cd1 N2 C2 . . . . 97.91(18) ?
    Cl1 Cd1 N2 C2 2_655 . . . -126.03(17) ?
    N3 Cd1 N2 C7 2_655 . . . 167.33(14) ?
    N3 Cd1 N2 C7 . . . . -19.10(14) ?
    N2 Cd1 N2 C7 2_655 . . . 117.98(17) ?
    Cl1 Cd1 N2 C7 . . . . -102.02(14) ?
    Cl1 Cd1 N2 C7 2_655 . . . 34.03(18) ?
    C14 C12 N3 C11 . . . . 1.1(4) ?
    C14 C12 N3 Cd1 . . . . -169.7(2) ?
    C10 C11 N3 C12 . . . . -5.8(4) ?
    C7 C11 N3 C12 . . . . 175.0(2) ?
    C10 C11 N3 Cd1 . . . . 165.14(17) ?
    C7 C11 N3 Cd1 . . . . -14.1(3) ?
    N3 Cd1 N3 C12 2_655 . . . -16.5(2) ?
    N2 Cd1 N3 C12 2_655 . . . 135.9(2) ?
    N2 Cd1 N3 C12 . . . . -171.9(2) ?
    Cl1 Cd1 N3 C12 . . . . -72.0(2) ?
    Cl1 Cd1 N3 C12 2_655 . . . 39.0(2) ?
    N3 Cd1 N3 C11 2_655 . . . 172.75(18) ?
    N2 Cd1 N3 C11 2_655 . . . -34.9(2) ?
    N2 Cd1 N3 C11 . . . . 17.35(17) ?
    Cl1 Cd1 N3 C11 . . . . 117.28(18) ?
    Cl1 Cd1 N3 C11 2_655 . . . -131.75(18) ?
data_global
_journal_date_recd_electronic     2009-08-10
_journal_date_accepted     2009-08-15
_journal_name_full     'Acta Crystallographica, Section E'
_journal_year     2009
_journal_volume     65
_journal_issue      9
_journal_page_first     m1150
_journal_page_last     m1150
_journal_paper_category     QM
_journal_coeditor_code     BT5029
_publ_contact_author
;
      Li Hong Liang
      Department of Chemistry
      Dezhou University
      Dezhou 253023
      People's Republic of China
;
_publ_contact_author_email     hongliangl1968@yahoo.com.cn
_publ_contact_author_fax     '86 534 2300322'
_publ_contact_author_phone     '86 534 8985870'
_publ_section_title
;
Dichloridobis(2-dimethylamino-1,10-phenanthroline)cadmium(II)
;
loop_
    _publ_author_name
    _publ_author_address
    'Li, Hong Liang'
;     Department of Chemistry
      Dezhou University
      Dezhou 253023
      People's Republic of China
;
