# Supplementary material for: Dichloridobis(2-dimethyl­amino-1,10-phenanthroline)cadmium(II)
Source: Acta Crystallogr Sect E Struct Rep Online. 2009 Aug 29;65(Pt 9):m1150. doi: 10.1107/S1600536809032358 (PMC2969892; doi:10.1107/S1600536809032358)
Supplement: Supplementary file 2 [file e-65-m1150-Isup2.hkl]

# 
# h,k,l, Fc-squared, Fo-squared, sigma(Fo-squared) and status flag 
# 
data_I
_shelx_title ' 80626cm in C2/c' 
_shelx_refln_list_code          4 
_shelx_F_calc_maximum      435.66 
_exptl_crystal_F_000      1272.00 
_reflns_d_resolution_high  0.7829 
 
loop_ 
 _symmetry_equiv_pos_as_xyz 
 'x, y, z' 
 '-x, y, -z+1/2' 
 'x+1/2, y+1/2, z' 
 '-x+1/2, y+1/2, -z+1/2' 
 '-x, -y, -z' 
 'x, -y, z-1/2' 
 '-x+1/2, -y+1/2, -z' 
 'x+1/2, -y+1/2, z-1/2' 
 
_cell_length_a    17.1608 
_cell_length_b     9.3572 
_cell_length_c    16.8050 
_cell_angle_alpha  90.000 
_cell_angle_beta  110.343 
_cell_angle_gamma  90.000 
 
_shelx_F_squared_multiplier     1.000 
 
loop_ 
 _refln_index_h 
 _refln_index_k 
 _refln_index_l 
 _refln_F_squared_calc 
 _refln_F_squared_meas 
 _refln_F_squared_sigma 
 _refln_observed_status 
   2   0   0   101729.44    98172.38   1571.71 o 
   4   0   0     7437.57     8261.02    117.86 o 
   6   0   0    40412.95    40379.33    522.45 o 
   8   0   0    13068.10    13161.44    203.88 o 
  10   0   0     7262.03     6575.46    117.28 o 
  12   0   0     5354.20     5196.25    105.47 o 
  14   0   0      695.22      659.47     46.54 o 
  16   0   0     3863.34     3907.08    124.55 o 
  18   0   0     3480.04     3680.72    128.33 o 
  20   0   0      221.51      212.81     55.05 o 
   1   1   0    45952.05    47649.18    584.67 o 
   3   1   0     2249.82     2506.03     44.45 o 
   5   1   0    14244.17    14527.88    141.57 o 
   7   1   0     1590.08     1518.10     27.67 o 
   9   1   0     2132.36     2210.93     38.49 o 
  11   1   0      251.61      231.79     16.97 o 
  13   1   0     3030.69     2939.53     66.69 o 
  15   1   0      791.53      805.57     37.19 o 
  17   1   0       68.14       90.66     22.22 o 
  19   1   0        0.60        0.91     21.32 o 
   0   2   0    45564.31    50678.31    766.07 o 
   2   2   0    28447.11    30077.90    376.46 o 
   4   2   0    10716.25    11052.87    152.42 o 
   6   2   0     4760.17     4815.55     70.61 o 
   8   2   0     6790.03     7173.80    102.04 o 
  10   2   0     6722.01     6793.61    103.15 o 
  12   2   0     2290.74     2203.97     62.62 o 
  14   2   0     2634.99     2450.54     83.93 o 
  16   2   0     1964.06     1990.43     68.64 o 
  18   2   0      344.05      403.28     51.08 o 
  20   2   0      276.55      310.79     56.91 o 
   1   3   0      100.08       53.95      6.27 o 
   3   3   0    19989.84    20721.17    318.48 o 
   5   3   0     1212.77     1031.15     30.11 o 
   7   3   0     1085.85      982.98     33.02 o 
   9   3   0     1971.01     1892.58     43.09 o 
  11   3   0     1203.54     1134.68     42.43 o 
  13   3   0     8025.23     7280.68    365.10 o 
  15   3   0     6346.31     6308.04    173.22 o 
  17   3   0       47.89       37.32     23.44 o 
  19   3   0      140.36      226.98     42.34 o 
   0   4   0      418.59      403.60     23.26 o 
   2   4   0     3549.10     3641.52     72.93 o 
   4   4   0    64290.11    71214.83    768.78 o 
   6   4   0    24241.50    25487.92    339.43 o 
   8   4   0     2807.39     2880.30     68.92 o 
  10   4   0      346.42      373.50     25.99 o 
  12   4   0     4555.82     4575.78    158.43 o 
  14   4   0      106.48      114.35     32.95 o 
  16   4   0       33.57       83.62     27.60 o 
  18   4   0       19.81       28.36     23.35 o 
   1   5   0    19004.66    19713.94    234.05 o 
   3   5   0    10401.79    11531.86    149.51 o 
   5   5   0    14547.03    15554.93    194.18 o 
   7   5   0     8548.33     8198.40    174.01 o 
   9   5   0     6133.98     5767.94    146.50 o 
  11   5   0     7961.86     8063.16    297.54 o 
  13   5   0     1795.68     1572.26    126.82 o 
  15   5   0      685.39      720.71     63.54 o 
  17   5   0     3194.89     3216.00    128.53 o 
   0   6   0     1629.65     1562.53    131.78 o 
   2   6   0      111.95       92.03     12.37 o 
   4   6   0      308.92      320.09     21.11 o 
   6   6   0      108.36      100.98     12.90 o 
   8   6   0      948.07      850.89     92.38 o 
  10   6   0       76.24      133.19     27.59 o 
  12   6   0       56.71       43.90     23.55 o 
  14   6   0       15.13       42.36     23.19 o 
  16   6   0      326.29      355.35     50.48 o 
   1   7   0     2227.12     2034.15     59.95 o 
   3   7   0     2874.92     2757.66    135.14 o 
   5   7   0      310.42      336.26     31.79 o 
   7   7   0     3948.18     3924.56     94.43 o 
   9   7   0    10720.21    10421.92    188.12 o 
  11   7   0     3200.83     3024.15    112.96 o 
  13   7   0      571.32      665.34     62.22 o 
  15   7   0     1010.68      997.30     78.45 o 
   0   8   0    12569.58    13525.27    435.21 o 
   2   8   0      120.33      131.80     20.75 o 
   4   8   0     7975.47     7677.48    146.71 o 
   6   8   0      997.47     1000.49     45.24 o 
   8   8   0      880.61      883.41     44.70 o 
  10   8   0      792.34      683.67     67.54 o 
  12   8   0      659.84      662.90     63.54 o 
  14   8   0     1337.77     1423.94    114.74 o 
   1   9   0     3097.94     2964.81    101.52 o 
   3   9   0      832.12      841.65     42.50 o 
   5   9   0      734.63      783.63     42.04 o 
   7   9   0      766.22      768.74     56.05 o 
   9   9   0      400.70      371.40     46.49 o 
  11   9   0      624.45      667.69     63.09 o 
  13   9   0      961.25     1166.79     96.98 o 
   0  10   0      316.77      326.77     56.39 o 
   2  10   0     1351.15     1307.03     69.09 o 
   4  10   0     3821.28     3947.14    227.72 o 
   6  10   0     2835.76     2795.81    108.39 o 
   8  10   0      788.87      796.92     65.40 o 
  10  10   0      813.00      786.77     68.85 o 
   1  11   0      144.51      172.33     32.44 o 
   3  11   0      185.82      239.19     55.15 o 
   5  11   0        1.51       33.05     30.36 o 
   7  11   0      139.44      126.00     44.00 o 
 -19   1   1     1226.34     1383.22     63.26 o 
 -17   1   1     2335.84     2345.41    107.44 o 
 -15   1   1     4052.16     3935.64     97.06 o 
 -13   1   1     6178.09     5787.46    102.23 o 
 -11   1   1     7885.91     7911.95    105.74 o 
  -9   1   1    18690.93    19327.52    210.49 o 
  -7   1   1    16967.00    17054.37    182.55 o 
  -5   1   1       23.09       35.78      6.33 o 
  -3   1   1    25660.81    27425.56    303.17 o 
  -1   1   1    48300.44    51025.88    629.49 o 
   1   1   1     4114.08     4633.57     58.13 o 
   3   1   1    11943.65    12362.90    130.35 o 
   5   1   1      997.17      930.64     21.68 o 
   7   1   1    11216.28    11245.58    118.81 o 
   9   1   1    39387.47    41838.84    393.11 o 
  11   1   1    13168.55    12982.55    341.02 o 
  13   1   1     1838.70     1775.54     44.61 o 
  15   1   1     2561.29     2462.17     65.11 o 
  17   1   1     2851.01     2989.46     90.08 o 
  19   1   1     1855.17     1955.69    105.13 o 
 -20   2   1      213.70      190.30     56.80 o 
 -18   2   1      246.30      276.00     41.70 o 
 -16   2   1        9.27        8.83     21.29 o 
 -14   2   1     4254.11     3954.55     94.95 o 
 -12   2   1     8089.13     7780.55    194.48 o 
 -10   2   1      774.60      731.36     25.55 o 
  -8   2   1      176.71      174.93     12.64 o 
  -6   2   1    16365.60    17369.44    266.47 o 
  -4   2   1    47565.67    49474.59    611.53 o 
  -2   2   1        6.92       13.57      5.07 o 
   0   2   1     6903.53     8104.24     96.16 o 
   2   2   1     6655.36     7277.70    101.63 o 
   4   2   1    29039.68    29953.50    379.59 o 
   6   2   1    10680.51    11487.65    144.36 o 
   8   2   1       19.86       17.60      6.75 o 
  10   2   1      573.34      559.81     24.19 o 
  12   2   1     5981.18     5896.93     99.80 o 
  14   2   1     1892.33     1946.62     65.74 o 
  16   2   1        6.88        3.24     19.11 o 
  18   2   1       61.96       87.69     28.49 o 
 -19   3   1      710.42      749.13     69.74 o 
 -17   3   1     2162.15     2201.70    155.43 o 
 -15   3   1     2674.16     2758.13     80.52 o 
 -13   3   1     3079.35     3047.02     79.51 o 
 -11   3   1     1688.84     1626.67     51.41 o 
  -9   3   1      473.36      505.12     20.67 o 
  -7   3   1     2518.52     2641.79     47.92 o 
  -5   3   1    13217.48    13774.02    210.34 o 
  -3   3   1    23311.84    23321.37    301.20 o 
  -1   3   1     2977.53     2802.27     44.15 o 
   1   3   1     4269.44     4427.28     61.45 o 
   3   3   1    20743.66    21787.98    423.40 o 
   5   3   1     2968.90     2949.84     57.47 o 
   7   3   1     3345.47     3329.37     58.28 o 
   9   3   1     3402.69     3434.05    140.47 o 
  11   3   1     1480.93     1388.14     47.30 o 
  13   3   1     7072.52     7017.74    289.69 o 
  15   3   1     5197.53     5183.15    154.22 o 
  17   3   1      115.43      110.55     30.77 o 
  19   3   1      160.07      139.53     35.85 o 
 -18   4   1      467.23      521.15     59.29 o 
 -16   4   1      727.56      824.84    127.24 o 
 -14   4   1     2526.22     2499.83     99.18 o 
 -12   4   1     4270.35     3890.72     90.98 o 
 -10   4   1     4290.04     4268.80    106.42 o 
  -8   4   1     5750.84     6033.78    117.81 o 
  -6   4   1    13878.59    14766.95    211.44 o 
  -4   4   1    23820.11    24888.53    286.42 o 
  -2   4   1    17122.38    17654.13    207.65 o 
   0   4   1    16013.98    17258.46    202.83 o 
   2   4   1    16782.14    17395.24    204.26 o 
   4   4   1    18568.96    19047.12    224.11 o 
   6   4   1    10601.65    10684.79    234.14 o 
   8   4   1     3874.99     3825.56     67.85 o 
  10   4   1     4234.98     4298.51    121.81 o 
  12   4   1     5690.10     5735.34    155.40 o 
  14   4   1     2465.03     2303.83     96.11 o 
  16   4   1      828.93      842.05     68.20 o 
  18   4   1      786.97      734.06     69.89 o 
 -17   5   1      719.40      659.66     65.99 o 
 -15   5   1     1008.49     1031.15     66.58 o 
 -13   5   1     1169.52     1048.07     98.63 o 
 -11   5   1       30.36       34.58     18.79 o 
  -9   5   1     1662.83     1800.27     53.28 o 
  -7   5   1      355.05      317.84     23.03 o 
  -5   5   1     1547.24     1541.54     42.81 o 
  -3   5   1     2941.12     2720.70     52.19 o 
  -1   5   1      423.88      403.50     18.40 o 
   1   5   1      508.73      432.85     21.38 o 
   3   5   1     2023.69     1888.43     40.26 o 
   5   5   1       66.20       46.18      8.68 o 
   7   5   1       31.81       50.51     16.94 o 
   9   5   1       33.72       55.69     21.58 o 
  11   5   1        9.91       29.95     32.74 o 
  13   5   1     2787.10     2790.68    199.01 o 
  15   5   1     1128.15     1241.07    130.02 o 
  17   5   1      405.72      484.87     59.08 o 
 -16   6   1     3214.55     3238.09    128.50 o 
 -14   6   1      986.77      901.87     66.20 o 
 -12   6   1      681.06      702.15     57.34 o 
 -10   6   1     4903.72     4860.23    138.66 o 
  -8   6   1    10643.22    10585.40    225.05 o 
  -6   6   1     3368.10     3252.67     64.28 o 
  -4   6   1      992.11      914.36     32.56 o 
  -2   6   1    14766.05    15116.76    192.01 o 
   0   6   1    36242.09    38388.25    435.29 o 
   2   6   1    10544.85    10717.52    144.10 o 
   4   6   1      762.55      661.23     24.81 o 
   6   6   1     4236.14     4132.55     91.62 o 
   8   6   1     9453.64     9024.61    195.01 o 
  10   6   1     5272.41     5332.07    149.91 o 
  12   6   1     1139.32     1130.84     67.99 o 
  14   6   1      828.25      828.26     68.50 o 
  16   6   1     1568.47     1620.02    200.05 o 
 -15   7   1      122.07      130.62     64.13 o 
 -13   7   1      110.99      206.07     36.81 o 
 -11   7   1      405.16      467.30     50.06 o 
  -9   7   1      158.41      170.25     23.29 o 
  -7   7   1      589.92      513.18     33.79 o 
  -5   7   1     2000.80     1847.26     59.00 o 
  -3   7   1       65.33       69.96     12.27 o 
  -1   7   1       27.93       32.21      9.53 o 
   1   7   1     1447.71     1356.81     39.05 o 
   3   7   1      889.10      868.81     37.95 o 
   5   7   1     2168.30     2000.09     79.54 o 
   7   7   1     1369.01     1289.68     50.32 o 
   9   7   1       69.03      108.38     26.42 o 
  11   7   1       30.98       49.21     21.53 o 
  13   7   1      198.23      275.36     44.70 o 
  15   7   1      208.98      212.09     46.78 o 
 -14   8   1      523.99      523.10     59.98 o 
 -12   8   1      364.77      410.49     50.62 o 
 -10   8   1     1151.99     1174.76     53.61 o 
  -8   8   1     2775.94     2817.60     82.29 o 
  -6   8   1     2625.57     2690.48     77.26 o 
  -4   8   1     3055.90     3119.26     81.48 o 
  -2   8   1     8183.18     8307.79    171.87 o 
   0   8   1    12786.74    12465.78    204.65 o 
   2   8   1     3979.30     3786.74     90.36 o 
   4   8   1      594.54      584.66     36.23 o 
   6   8   1     2153.04     1962.57     64.56 o 
   8   8   1     3820.41     3709.21    136.53 o 
  10   8   1     2021.15     1879.66     89.60 o 
  12   8   1      698.92      674.56     63.98 o 
  14   8   1      482.31      481.88     82.41 o 
 -13   9   1      647.83      649.42     83.45 o 
 -11   9   1      594.96      630.68     62.31 o 
  -9   9   1      132.48      166.30     33.44 o 
  -7   9   1     1198.44     1261.44     81.99 o 
  -5   9   1     6474.00     6268.44    133.80 o 
  -3   9   1     4125.82     4026.44     99.38 o 
  -1   9   1     1585.49     1641.28     73.37 o 
   1   9   1     2668.39     2723.00     77.51 o 
   3   9   1     3694.74     3679.44     94.30 o 
   5   9   1     4596.96     4331.48    132.95 o 
   7   9   1     1272.13     1250.81     93.36 o 
   9   9   1        1.93        0.00     16.73 o 
  11   9   1      532.49      527.81     58.33 o 
  13   9   1     1674.55     1987.65    144.17 o 
 -10  10   1       37.12       48.20     32.74 o 
  -8  10   1       21.75       23.96     19.30 o 
  -6  10   1      645.79      787.77     47.78 o 
  -4  10   1     1873.32     1918.14    167.20 o 
  -2  10   1      160.64      209.13     33.64 o 
   0  10   1       10.43       16.21     15.34 o 
   2  10   1      193.60      184.88     34.39 o 
   4  10   1      864.77      933.12     60.26 o 
   6  10   1      708.10      814.40     64.15 o 
   8  10   1       35.87       47.24     22.31 o 
  10  10   1       29.17       30.71     22.81 o 
  -7  11   1      929.22     1021.61     98.32 o 
  -5  11   1     1099.50     1082.33     98.32 o 
  -3  11   1     1172.99     1297.97     72.51 o 
  -1  11   1     1355.91     1551.20     79.30 o 
   1  11   1     1276.74     1301.48    102.86 o 
   3  11   1     1260.08     1167.64    100.38 o 
   5  11   1     1412.07     1597.06    121.25 o 
   7  11   1      781.53      915.04     75.80 o 
 -20   0   2      188.10      161.11     51.22 o 
 -18   0   2     3797.53     3721.07    247.14 o 
 -16   0   2     5891.56     5570.63    152.79 o 
 -14   0   2     1509.46     1493.30     66.72 o 
 -12   0   2      247.76      278.59     31.38 o 
 -10   0   2     8512.50     8683.65    176.79 o 
  -8   0   2    27006.80    27753.76    451.76 o 
  -6   0   2    18998.46    19897.12    324.60 o 
  -4   0   2    52562.55    53432.91    947.97 o 
  -2   0   2    40117.34    42112.01    884.04 o 
   0   0   2    28563.04    31441.45    404.15 o 
   2   0   2    21769.22    23069.50    299.23 o 
   4   0   2     1660.97     1639.08     35.97 o 
   6   0   2    14472.01    14699.12    208.72 o 
   8   0   2    57325.68    62055.99    802.06 o 
  10   0   2    28403.29    30604.68    422.34 o 
  12   0   2     2742.95     2812.59     73.54 o 
  14   0   2      895.83      947.51     43.85 o 
  16   0   2     5732.08     6172.24    167.25 o 
  18   0   2     5308.49     5630.75    167.28 o 
 -21   1   2       13.33       14.76     18.90 o 
 -19   1   2        1.67       18.96     16.81 o 
 -17   1   2       38.40       46.41     19.18 o 
 -15   1   2        1.16        0.00     11.15 o 
 -13   1   2      428.21      446.34     31.89 o 
 -11   1   2      562.43      495.49     25.10 o 
  -9   1   2      512.82      543.11     18.96 o 
  -7   1   2     1197.98     1214.46     27.48 o 
  -5   1   2    29927.78    31850.65    928.01 o 
  -3   1   2     7512.07     8780.22    134.29 o 
  -1   1   2       50.48       60.41      5.07 o 
   1   1   2       90.75       38.64      4.53 o 
   3   1   2     1955.24     2153.59     28.70 o 
   5   1   2     9851.77    10270.99    106.25 o 
   7   1   2     3599.06     3651.08     50.95 o 
   9   1   2      657.24      685.77     21.61 o 
  11   1   2     1373.73     1357.69     33.33 o 
  13   1   2     1100.86     1219.56     34.06 o 
  15   1   2      712.21      656.05     36.45 o 
  17   1   2      628.98      662.28     59.66 o 
  19   1   2      166.59      246.06     42.21 o 
 -20   2   2     1817.17     1862.52     96.11 o 
 -18   2   2     2852.75     2951.66     91.38 o 
 -16   2   2     3568.71     3490.25     93.72 o 
 -14   2   2     6059.41     5743.68    120.27 o 
 -12   2   2     3304.64     3184.89     77.53 o 
 -10   2   2     3175.07     2982.15     55.68 o 
  -8   2   2    10316.56    10424.65    187.54 o 
  -6   2   2     9073.78     9184.81    115.95 o 
  -4   2   2    10455.50    10631.06    147.76 o 
  -2   2   2    22199.06    22572.66    285.56 o 
   0   2   2    13478.28    14645.54    165.53 o 
   2   2   2     9321.48     9380.85    138.14 o 
   4   2   2     6461.06     6770.83     90.31 o 
   6   2   2     9730.28    10106.49    119.16 o 
   8   2   2     9995.61    10185.17    130.36 o 
  10   2   2     5215.83     5185.06    144.55 o 
  12   2   2     2568.73     2619.45     60.88 o 
  14   2   2      886.69      926.44     58.28 o 
  16   2   2      492.16      534.82     54.01 o 
  18   2   2      710.65      700.97     96.46 o 
 -19   3   2     1401.07     1447.46     84.20 o 
 -17   3   2     1945.92     1842.87     68.63 o 
 -15   3   2     2963.00     2898.64     82.86 o 
 -13   3   2     5104.87     5245.52    111.31 o 
 -11   3   2     3850.61     3457.53    104.51 o 
  -9   3   2      286.11      246.25     14.69 o 
  -7   3   2     2659.99     2853.71     49.47 o 
  -5   3   2    20728.38    22560.63    297.88 o 
  -3   3   2    23517.45    24403.80    314.33 o 
  -1   3   2     2031.97     1993.06     45.17 o 
   1   3   2     1538.84     1340.82     25.62 o 
   3   3   2    20306.75    21394.89    278.91 o 
   5   3   2    16222.65    17089.83    375.13 o 
   7   3   2     4645.90     4865.50     76.96 o 
   9   3   2     1743.38     1726.50     54.28 o 
  11   3   2      911.68      880.24     32.45 o 
  13   3   2      515.27      445.22     46.56 o 
  15   3   2      485.90      522.34     53.53 o 
  17   3   2      216.78      250.36     40.92 o 
  19   3   2      250.57      344.08     50.08 o 
 -18   4   2       18.97       32.54     23.25 o 
 -16   4   2      512.31      538.62     55.97 o 
 -14   4   2     1167.07     1216.44     63.06 o 
 -12   4   2     3768.41     3613.06     86.85 o 
 -10   4   2       20.03       30.59     11.20 o 
  -8   4   2      560.04      611.33     28.50 o 
  -6   4   2     9468.31     9817.66    151.51 o 
  -4   4   2    10569.79    10563.95    136.69 o 
  -2   4   2     4197.00     4214.67     65.42 o 
   0   4   2     2525.82     3086.21     55.52 o 
   2   4   2        4.16       19.17      5.38 o 
   4   4   2     2941.40     2778.88     64.27 o 
   6   4   2     9144.84     8564.52    134.09 o 
   8   4   2        1.95        7.33      6.32 o 
  10   4   2      477.53      458.77     31.96 o 
  12   4   2    13596.50    13565.10    310.45 o 
  14   4   2     4963.38     4886.78    148.98 o 
  16   4   2       25.52       50.49     32.95 o 
  18   4   2       62.03      116.04     34.69 o 
 -19   5   2      329.33      443.98     58.90 o 
 -17   5   2      693.84      814.74    152.44 o 
 -15   5   2      687.04      730.70     62.84 o 
 -13   5   2     1041.15     1114.17     64.09 o 
 -11   5   2     5043.32     5053.81    106.69 o 
  -9   5   2    11275.89    11375.30    182.53 o 
  -7   5   2    11122.53    11007.47    172.81 o 
  -5   5   2     9616.55     9636.02    132.48 o 
  -3   5   2    11652.01    12087.90    156.04 o 
  -1   5   2    20442.81    22234.21    260.95 o 
   1   5   2    18571.48    20173.46    238.43 o 
   3   5   2     8089.00     8065.31    174.68 o 
   5   5   2     4733.48     4504.29     90.67 o 
   9   5   2     9259.37     9094.05    164.17 o 
  11   5   2     8690.05     8670.07    207.54 o 
  13   5   2     4943.10     4850.76    149.70 o 
  15   5   2     2408.62     2345.67    151.09 o 
  17   5   2     1197.20     1151.60     88.82 o 
 -18   6   2       93.13      118.74     36.47 o 
 -16   6   2        0.36       18.81     23.29 o 
 -14   6   2      152.24      162.52     31.35 o 
 -12   6   2       21.59       36.66     18.99 o 
 -10   6   2      393.82      487.15     46.14 o 
  -8   6   2      475.78      517.59     29.43 o 
  -6   6   2       96.95      101.60     13.68 o 
  -4   6   2      139.56      176.61     16.51 o 
  -2   6   2        0.04        6.98      7.36 o 
   0   6   2     1666.78     1739.48     41.80 o 
   2   6   2      595.84      600.48     28.62 o 
   4   6   2        4.27       13.09      8.46 o 
   6   6   2       63.67       53.44     12.91 o 
   8   6   2      370.72      389.93     56.58 o 
  10   6   2       71.61       86.66     26.43 o 
  12   6   2       14.03       18.13     18.57 o 
  14   6   2      111.99      121.23     30.34 o 
  16   6   2      331.11      351.55     52.61 o 
 -17   7   2     1407.68     1377.70     86.30 o 
 -15   7   2     1893.48     1746.22    116.81 o 
 -13   7   2      887.52      960.99    125.58 o 
 -11   7   2     2034.83     1910.23     85.51 o 
  -9   7   2     6830.09     6686.66    137.71 o 
  -7   7   2     5567.92     5613.08    118.03 o 
  -5   7   2     1918.77     1791.44     47.53 o 
  -3   7   2     4192.78     3996.91     75.33 o 
  -1   7   2    10056.71    10336.64    145.90 o 
   1   7   2     9126.18     9264.65    237.82 o 
   3   7   2     3776.66     3617.12    121.61 o 
   5   7   2      826.85      762.44     36.94 o 
   7   7   2     2862.34     2828.25    100.18 o 
   9   7   2     5589.41     5284.81    154.03 o 
  11   7   2     1793.88     1704.49     84.37 o 
  13   7   2      567.90      671.99     64.30 o 
  15   7   2      753.95      727.91    119.18 o 
 -14   8   2     1179.85     1263.61     78.64 o 
 -12   8   2     2259.71     2102.53     75.78 o 
 -10   8   2      750.93      713.32     44.33 o 
  -8   8   2      278.37      322.54     32.12 o 
  -6   8   2     1229.93     1354.16     67.57 o 
  -4   8   2     1601.79     1576.26     57.84 o 
  -2   8   2     1316.84     1271.62     41.75 o 
   0   8   2      824.64      806.80     39.08 o 
   2   8   2     1366.03     1202.28     47.25 o 
   4   8   2     3873.01     3555.84     89.57 o 
   6   8   2     1751.18     1771.57     78.71 o 
   8   8   2       15.01       10.20     14.34 o 
  10   8   2       11.53       10.35     35.01 o 
  12   8   2      983.93      986.58    105.96 o 
  14   8   2     1188.75     1347.71     84.69 o 
 -13   9   2      295.22      412.64     80.87 o 
 -11   9   2      347.94      421.14     51.99 o 
  -9   9   2      143.82      192.78     27.06 o 
  -7   9   2     1220.78     1293.76     55.82 o 
  -5   9   2     4024.27     3802.86     97.66 o 
  -3   9   2     2626.07     2653.84     97.27 o 
  -1   9   2     1212.20     1214.18     50.61 o 
   1   9   2      656.77      714.15     39.07 o 
   3   9   2      644.59      648.66     60.21 o 
   5   9   2     1579.76     1608.05     77.24 o 
   7   9   2     1886.61     1828.88     86.31 o 
   9   9   2     1225.20     1065.24    107.51 o 
  11   9   2      562.80      581.26     62.16 o 
 -10  10   2     1147.86     1261.68     75.35 o 
  -8  10   2      641.66      770.61     48.55 o 
  -6  10   2     1988.63     2004.55     90.33 o 
  -4  10   2     3286.54     3468.95    120.26 o 
  -2  10   2     1845.42     1915.54    103.07 o 
   0  10   2     1154.26     1076.28     62.13 o 
   2  10   2     1983.88     1971.67     88.09 o 
   4  10   2     3208.37     3030.49    113.28 o 
   6  10   2     1715.06     1727.08     86.62 o 
   8  10   2      557.96      585.28     59.73 o 
  10  10   2      905.52      851.76     73.44 o 
  -7  11   2        8.39       33.87     31.19 o 
  -5  11   2      395.69      384.83     48.21 o 
  -3  11   2      394.18      441.33     50.04 o 
  -1  11   2       11.14       27.68     26.23 o 
   1  11   2       79.33      133.23     45.23 o 
   3  11   2      116.44       53.50     34.29 o 
   5  11   2      252.30      253.09     44.15 o 
   7  11   2       12.43       18.60     23.34 o 
 -21   1   3      331.18      425.37     51.44 o 
 -19   1   3     1173.75     1148.63     56.39 o 
 -17   1   3     4055.60     4054.55    105.21 o 
 -15   1   3     2125.42     1982.43     65.33 o 
 -13   1   3       58.71       76.45     16.13 o 
 -11   1   3     5885.66     6265.97    142.49 o 
  -9   1   3    16540.87    17124.59    242.15 o 
  -7   1   3    30625.23    31693.24    963.99 o 
  -5   1   3   134850.19   144201.58   2746.30 o 
  -3   1   3    53670.43    57705.55    731.31 o 
  -1   1   3     9045.10     9978.89    103.96 o 
   1   1   3    59019.85    64160.82    695.90 o 
   3   1   3    16136.76    16317.13    155.84 o 
   5   1   3     4144.94     3905.74     50.00 o 
   7   1   3    11360.87    11461.31    123.33 o 
   9   1   3     9370.84     9701.69    112.87 o 
  11   1   3     6212.15     6173.35     85.25 o 
  13   1   3     2633.36     2602.84     52.28 o 
  15   1   3     1060.49     1108.34     44.75 o 
  17   1   3      950.62     1062.84     67.90 o 
 -20   2   3     1625.25     1733.41     73.43 o 
 -18   2   3      765.26      771.58     48.66 o 
 -16   2   3       24.90       10.74     16.60 o 
 -14   2   3     1218.70     1211.25     49.20 o 
 -12   2   3     5968.29     5756.68    112.86 o 
 -10   2   3      470.80      409.04     25.62 o 
  -8   2   3      109.93      117.21     14.56 o 
  -6   2   3     7272.62     8208.48    125.05 o 
  -4   2   3    42567.52    45644.51    566.93 o 
  -2   2   3    22623.19    23321.28    258.71 o 
   0   2   3     3795.71     4177.25     49.75 o 
   2   2   3      580.14      657.30     45.85 o 
   4   2   3    19824.64    20620.00    239.87 o 
   6   2   3     8557.55     8913.75    109.30 o 
   8   2   3       12.88       12.36      6.32 o 
  10   2   3      657.79      705.61     25.89 o 
  12   2   3     4451.47     4563.78     79.36 o 
  14   2   3     3347.57     3284.86    112.71 o 
  16   2   3      373.94      451.60     51.50 o 
  18   2   3        5.58       52.54     27.08 o 
 -19   3   3        8.17       47.76     25.94 o 
 -17   3   3       42.59       43.61     17.40 o 
 -15   3   3     1661.52     1724.62     62.15 o 
 -13   3   3     1618.59     1493.24     53.33 o 
 -11   3   3     4234.02     3976.21     87.35 o 
  -9   3   3     8779.76     9143.90    148.41 o 
  -7   3   3     4969.21     5286.00     79.03 o 
  -5   3   3    15721.24    16565.17    226.47 o 
  -3   3   3    21919.43    23290.51    333.91 o 
  -1   3   3    14768.76    15803.68    182.88 o 
   1   3   3     7926.77     8823.37    107.94 o 
   3   3   3     4999.02     5078.30    112.67 o 
   5   3   3    13201.76    13373.20    167.61 o 
   7   3   3     9604.67     9703.90    121.03 o 
   9   3   3     2449.04     2328.01     66.39 o 
  11   3   3     1107.80     1087.42     45.95 o 
  13   3   3      400.80      397.53     44.62 o 
  15   3   3      584.79      649.39     58.78 o 
  17   3   3      643.29      659.13     63.68 o 
 -20   4   3      971.00     1036.76     85.72 o 
 -18   4   3     1147.97     1181.63     75.28 o 
 -16   4   3      831.54      913.56     89.67 o 
 -14   4   3     2281.84     2160.71     68.90 o 
 -12   4   3     4523.72     4014.73     92.79 o 
 -10   4   3     4303.55     4220.34     90.28 o 
  -8   4   3     4161.58     4196.21     85.21 o 
  -6   4   3     6686.68     6608.66    111.36 o 
  -4   4   3    12730.20    13541.24    168.73 o 
  -2   4   3    12095.94    12814.60    157.63 o 
   0   4   3     5028.71     5132.61    129.96 o 
   2   4   3     4963.22     4644.99     66.79 o 
   4   4   3    10997.64    10519.29    231.83 o 
   6   4   3    10521.34    10467.51    210.59 o 
   8   4   3     6874.53     6774.37    157.80 o 
  10   4   3     5684.63     5613.40    118.59 o 
  12   4   3     5383.95     5187.45    184.76 o 
  14   4   3     3085.77     3053.74    153.16 o 
  16   4   3     1114.97     1159.51    169.99 o 
  18   4   3      725.44      853.52     75.97 o 
 -19   5   3       10.56       29.06     25.63 o 
 -17   5   3      118.01      113.40     35.01 o 
 -15   5   3      112.80       75.10     25.08 o 
 -13   5   3      185.00      226.53     26.75 o 
 -11   5   3     1119.17     1051.42     44.05 o 
  -9   5   3     1190.25     1127.39     42.34 o 
  -7   5   3       16.91       33.27     11.13 o 
  -5   5   3     2140.28     2198.14     56.94 o 
  -3   5   3     5045.43     5185.31     81.27 o 
  -1   5   3     1519.82     1789.48     39.33 o 
   1   5   3      136.98      203.74     13.27 o 
   3   5   3      305.32      321.77     17.19 o 
   5   5   3     3897.32     3922.01     82.62 o 
   7   5   3     1391.02     1440.99     64.53 o 
   9   5   3      107.09      144.34     21.67 o 
  11   5   3      389.26      336.47     43.23 o 
  13   5   3      304.27      284.28     41.68 o 
  15   5   3        6.10        7.88     18.77 o 
  17   5   3        6.31       30.75     23.18 o 
 -18   6   3     1296.50     1487.19     90.02 o 
 -16   6   3     3611.16     3569.20    133.96 o 
 -14   6   3     1909.29     1651.46     82.58 o 
 -12   6   3      719.38      818.34     57.84 o 
 -10   6   3     5137.39     5028.23    107.08 o 
  -8   6   3    13678.02    13410.97    183.53 o 
  -6   6   3     5028.71     4974.91     89.74 o 
  -4   6   3      232.58      264.52     19.50 o 
  -2   6   3     4601.94     4945.01     88.81 o 
   0   6   3    20504.46    21676.28    346.52 o 
   2   6   3    14729.40    15111.94    301.26 o 
   4   6   3     2888.48     2888.34     70.41 o 
   6   6   3     4025.68     3707.01    101.33 o 
   8   6   3    10050.52     9297.66    241.87 o 
  10   6   3     5419.85     5244.22    306.52 o 
  12   6   3      691.28      717.82     61.53 o 
  14   6   3      281.70      398.52     83.03 o 
  16   6   3      981.75     1083.93     78.66 o 
 -17   7   3       36.29       82.64     28.99 o 
 -15   7   3      692.97      694.54     65.56 o 
 -13   7   3     1579.35     1456.88    121.04 o 
 -11   7   3      169.65      142.40     29.66 o 
  -9   7   3       69.69       90.01     19.35 o 
  -7   7   3      162.46      169.92     19.07 o 
  -5   7   3      236.69      253.65     22.84 o 
  -3   7   3      549.57      538.35     26.62 o 
  -1   7   3     2258.20     2185.58     62.07 o 
   1   7   3      234.40      280.56     25.16 o 
   3   7   3      805.40      768.26     36.08 o 
   5   7   3     1311.85     1187.88     60.55 o 
   7   7   3      243.35      319.12     40.75 o 
   9   7   3      182.39      208.53     35.29 o 
  11   7   3      142.45      133.29     31.77 o 
  13   7   3      122.93      142.34     33.95 o 
  15   7   3      282.27      327.41     49.63 o 
 -16   8   3      895.42     1038.13    116.08 o 
 -14   8   3      901.65     1007.44     99.53 o 
 -12   8   3      337.58      344.10     36.94 o 
 -10   8   3      812.73      954.55     67.54 o 
  -8   8   3     3842.15     3857.57    128.53 o 
  -6   8   3     2698.56     2697.28     64.67 o 
  -4   8   3      321.15      364.41     25.92 o 
  -2   8   3      701.00      720.79     38.09 o 
   0   8   3     2385.12     2303.06     67.57 o 
   2   8   3     2308.97     2162.15     65.41 o 
   4   8   3     2115.76     1894.05     80.89 o 
   6   8   3     3270.15     3015.58    107.71 o 
   8   8   3     4023.02     3650.80    139.42 o 
  10   8   3     2534.67     2594.13    108.77 o 
  12   8   3      996.14      970.55     72.77 o 
 -13   9   3     2304.83     2493.20    111.36 o 
 -11   9   3     1540.27     1589.08     66.49 o 
  -9   9   3      620.39      688.68     47.25 o 
  -7   9   3      376.34      491.65     39.37 o 
  -5   9   3      101.90       98.92     23.66 o 
  -3   9   3     1348.02     1422.28     70.36 o 
  -1   9   3     1753.80     1713.42     68.14 o 
   1   9   3      333.42      365.49     48.02 o 
   3   9   3     2188.23     2086.01     91.30 o 
   5   9   3     4553.57     4132.48    133.62 o 
   7   9   3     2085.82     1995.79    125.17 o 
   9   9   3      922.03      833.48     90.88 o 
  11   9   3      755.39      836.69     88.09 o 
 -10  10   3        1.13       17.18     16.13 o 
  -8  10   3        0.33       23.80     19.76 o 
  -6  10   3      544.18      596.50    118.15 o 
  -4  10   3     1737.46     1787.44     83.32 o 
  -2  10   3      710.10      764.50     57.94 o 
   0  10   3      148.20      160.81     32.42 o 
   2  10   3       20.33       27.26     20.35 o 
   4  10   3     1005.93     1036.33     65.79 o 
   6  10   3      699.35      807.59     66.06 o 
   8  10   3       23.14       22.31     47.09 o 
  -7  11   3      940.73     1050.63     69.07 o 
  -5  11   3     1160.52     1260.64     73.36 o 
  -3  11   3     1313.58     1183.54    101.00 o 
  -1  11   3     1282.26     1305.61    108.03 o 
   1  11   3     1621.91     1833.77    129.92 o 
   3  11   3     1956.74     2141.78     98.80 o 
   5  11   3     1167.72     1111.47     85.62 o 
 -20   0   4      276.94      231.13     54.12 o 
 -18   0   4     4154.08     4418.76    190.85 o 
 -16   0   4     4794.53     4647.08    137.07 o 
 -14   0   4     4516.73     4494.27    126.66 o 
 -12   0   4     1537.39     1525.17     62.26 o 
 -10   0   4     1618.24     1659.40     59.69 o 
  -8   0   4    70828.86    70936.96   1089.25 o 
  -6   0   4     9235.54     7767.51    146.24 o 
  -4   0   4   189803.63   206453.39   4311.15 o 
  -2   0   4      590.67      495.52     28.09 o 
   0   0   4    78464.01    84563.73   1068.42 o 
   2   0   4     9672.14    10156.10    167.95 o 
   4   0   4    57466.71    61471.90    933.51 o 
   6   0   4    30043.54    35053.88    482.96 o 
   8   0   4    10587.18    11307.61    177.84 o 
  10   0   4    17855.73    17863.54    268.22 o 
  12   0   4     5463.50     5303.40    113.24 o 
  14   0   4     1685.30     1623.97     60.38 o 
 -21   1   4       39.79       56.32     22.66 o 
 -19   1   4       42.29       42.59     18.63 o 
 -17   1   4      104.51      112.27     23.17 o 
 -15   1   4      114.45      123.95     22.43 o 
 -13   1   4     2727.02     2831.14     74.26 o 
 -11   1   4      724.16      647.01     30.81 o 
  -9   1   4      733.03      772.60     31.13 o 
  -7   1   4       97.89      105.01     12.92 o 
  -5   1   4    19237.66    20907.31    397.19 o 
  -3   1   4        3.50       12.47      4.06 o 
  -1   1   4     8503.97     8637.52    104.76 o 
   1   1   4     5128.99     5260.60     69.46 o 
   3   1   4     1530.68     1712.23     26.08 o 
   5   1   4    17244.70    18231.35    178.84 o 
   7   1   4     2730.10     2883.85     45.30 o 
   9   1   4        0.50        9.99      6.86 o 
  11   1   4       23.56       47.69      9.64 o 
  13   1   4      524.53      614.07     26.69 o 
  15   1   4     1386.95     1468.89     72.27 o 
  17   1   4       88.04       65.89     35.53 o 
 -20   2   4     1001.98     1060.03     69.86 o 
 -18   2   4     1808.83     1828.47     70.31 o 
 -16   2   4     3084.37     3115.53     87.90 o 
 -14   2   4     1904.51     1724.03     59.11 o 
 -12   2   4     3740.76     3430.23     95.18 o 
 -10   2   4     8644.37     8391.76    252.92 o 
  -8   2   4    14020.90    14471.03    208.71 o 
  -6   2   4    19215.56    20701.12    370.61 o 
  -4   2   4     9053.60     9164.70    239.82 o 
  -2   2   4     9734.71    10193.30    110.54 o 
   0   2   4    15145.69    15993.48    165.13 o 
   2   2   4    18061.20    18652.63    307.16 o 
   4   2   4    15928.08    16558.70    179.75 o 
   6   2   4    12079.22    12694.71    148.13 o 
   8   2   4    10379.45    10640.17    161.64 o 
  10   2   4     4790.44     4773.39     80.10 o 
  12   2   4     2049.27     1891.67     55.15 o 
  14   2   4     2198.51     2193.21     75.22 o 
  16   2   4     1356.91     1486.82     79.05 o 
  18   2   4     1282.44     1426.45    113.60 o 
 -19   3   4      237.32      251.23     34.27 o 
 -17   3   4      287.22      286.77     32.72 o 
 -15   3   4     1885.17     1782.41     63.06 o 
 -13   3   4     3002.88     2901.39     93.58 o 
 -11   3   4    12855.92    13079.64    204.36 o 
  -9   3   4    14063.83    14265.20    211.84 o 
  -7   3   4     1317.34     1358.29     47.03 o 
  -5   3   4    14307.59    14869.95    301.81 o 
  -3   3   4    39511.06    40907.45    564.30 o 
  -1   3   4    15343.10    16005.91    185.39 o 
   1   3   4    15455.71    16498.63    199.26 o 
   3   3   4     8070.87     8408.85    162.15 o 
   5   3   4    12620.20    12819.56    162.97 o 
   7   3   4    12161.64    12442.11    149.87 o 
   9   3   4        5.32       16.26      8.90 o 
  11   3   4      240.81      213.60     22.79 o 
  13   3   4     3613.07     3344.02    114.90 o 
  15   3   4     2264.64     2407.33    103.28 o 
  17   3   4      225.69      228.05     40.61 o 
 -20   4   4      990.12     1091.38     85.86 o 
 -18   4   4      419.90      517.00     58.41 o 
 -16   4   4      452.40      469.50     39.36 o 
 -14   4   4      579.90      565.53     39.04 o 
 -12   4   4     6042.91     5523.66    135.58 o 
 -10   4   4      377.95      425.10     29.17 o 
  -8   4   4     2814.95     2993.09     68.87 o 
  -6   4   4     1166.50     1185.48     37.55 o 
  -4   4   4     8929.04     9433.75    125.34 o 
  -2   4   4     7234.91     7175.11    136.10 o 
   0   4   4    18291.23    21440.63    308.89 o 
   2   4   4     5653.83     6088.28    102.90 o 
   4   4   4    19999.55    20801.55    794.56 o 
   6   4   4     5625.84     5446.70    133.62 o 
   8   4   4     2757.54     2699.25     72.65 o 
  10   4   4     6670.85     6444.40    195.47 o 
  12   4   4      504.62      571.20     92.74 o 
  14   4   4      585.37      618.47     58.13 o 
  16   4   4     1458.16     1535.78     85.08 o 
 -19   5   4     1180.22     1366.15    118.46 o 
 -17   5   4     1466.33     1448.41     82.93 o 
 -15   5   4      823.10      719.46     45.12 o 
 -13   5   4     2770.02     2676.09     99.80 o 
 -11   5   4     2609.54     2612.46     78.38 o 
  -9   5   4     3563.63     3245.16     76.75 o 
  -7   5   4    12027.49    11852.60    183.94 o 
  -5   5   4    10293.77    10486.83    143.02 o 
  -3   5   4     6139.41     6719.33    192.92 o 
  -1   5   4     6506.12     6209.72     90.72 o 
   1   5   4     7255.28     7042.05     96.90 o 
   3   5   4    11113.46    12154.36    186.49 o 
   5   5   4     6661.49     6472.85    117.21 o 
   7   5   4     4159.19     3980.10    116.79 o 
   9   5   4     9517.02     9148.49    170.54 o 
  11   5   4     6599.94     6323.34    172.07 o 
  13   5   4      625.98      643.08     59.22 o 
  15   5   4      601.34      742.24     69.50 o 
 -18   6   4       11.80       55.21     25.31 o 
 -16   6   4      135.53      209.25     38.66 o 
 -14   6   4      223.64      204.77     36.11 o 
 -12   6   4       52.39       46.88     15.50 o 
 -10   6   4       25.05       18.73     12.12 o 
  -8   6   4      183.83      187.60     19.90 o 
  -6   6   4       49.67       81.03     12.56 o 
  -4   6   4      544.59      551.24     24.07 o 
  -2   6   4        1.59        0.00      8.91 o 
   0   6   4     1200.73     1294.08     43.71 o 
   2   6   4      604.52      587.21     29.09 o 
   4   6   4       98.18      110.67     22.23 o 
   6   6   4      183.99      220.56     31.70 o 
   8   6   4       19.80       28.47     18.25 o 
  10   6   4      190.19      251.21     37.95 o 
  12   6   4        3.81       29.18     20.05 o 
  14   6   4       99.94       82.92     27.77 o 
 -17   7   4     1553.30     1628.63    180.11 o 
 -15   7   4     1192.09     1188.60     75.99 o 
 -13   7   4      120.73      152.32     30.98 o 
 -11   7   4     1395.78     1303.17     68.40 o 
  -9   7   4     6449.22     6309.56    111.22 o 
  -7   7   4    11826.35    11833.22    228.40 o 
  -5   7   4    17064.83    16976.06    356.28 o 
  -3   7   4     6060.99     6397.20    240.68 o 
  -1   7   4     3368.81     3249.52     79.32 o 
   1   7   4    15005.07    14788.93    283.54 o 
   3   7   4     6095.83     5467.35    144.12 o 
   5   7   4      185.48      264.04     35.77 o 
   7   7   4     1935.71     1847.14    207.27 o 
   9   7   4     4295.56     3810.92    129.12 o 
  11   7   4     2418.14     2304.24    102.02 o 
  13   7   4      655.19      631.84     76.84 o 
 -16   8   4       96.75      147.73     49.37 o 
 -14   8   4      476.01      532.80     46.46 o 
 -12   8   4     1335.26     1344.19     60.07 o 
 -10   8   4     1505.13     1490.99     60.21 o 
  -8   8   4      123.92      128.86     21.35 o 
  -6   8   4     2008.82     1975.83     54.98 o 
  -4   8   4    22590.28    23466.41    451.17 o 
  -2   8   4     4841.66     4931.04    108.80 o 
   0   8   4       32.42       21.14     12.58 o 
   2   8   4     1274.28     1173.13     62.07 o 
   4   8   4      377.42      408.42     44.24 o 
   6   8   4      544.37      692.09     92.43 o 
   8   8   4      866.95      797.09     63.39 o 
  10   8   4       41.20       28.24     22.27 o 
  12   8   4      323.76      324.24     48.77 o 
 -13   9   4      450.93      504.36     45.45 o 
 -11   9   4      451.76      538.93     45.21 o 
  -9   9   4     1411.89     1456.63     60.71 o 
  -7   9   4     1697.18     1613.49     78.12 o 
  -5   9   4      438.40      458.39     46.75 o 
  -3   9   4      688.26      753.08     41.58 o 
  -1   9   4     1190.09     1080.52     63.62 o 
   1   9   4      707.19      672.24     54.78 o 
   3   9   4     1547.54     1415.99     72.97 o 
   5   9   4     2232.53     2044.22     91.14 o 
   7   9   4      966.78      960.64     64.40 o 
   9   9   4      346.71      409.98     52.41 o 
  11   9   4      146.68      115.87     32.04 o 
 -12  10   4     1240.33     1464.44     68.31 o 
 -10  10   4      981.92     1007.00     67.64 o 
  -8  10   4      471.27      427.25     49.93 o 
  -6  10   4     1031.72     1135.32     67.65 o 
  -4  10   4     3295.81     3475.67    164.93 o 
  -2  10   4     2966.07     2859.38    155.95 o 
   0  10   4      855.03      852.26     60.89 o 
   2  10   4      632.62      792.95     71.16 o 
   4  10   4     1757.93     1706.84    139.42 o 
   6  10   4     1734.21     1822.24     90.70 o 
   8  10   4      520.97      552.56     61.15 o 
  -7  11   4       36.78       43.60     31.19 o 
  -5  11   4      181.43      185.90     51.02 o 
  -3  11   4      724.48      708.89     90.68 o 
  -1  11   4       40.73       94.39     40.90 o 
   1  11   4       15.97       39.67     26.44 o 
   3  11   4       77.96      104.65     31.17 o 
   5  11   4      238.22      292.80     45.03 o 
 -21   1   5      754.91      791.03     78.66 o 
 -19   1   5      757.19      721.75     56.75 o 
 -17   1   5     1603.85     1637.47     63.75 o 
 -15   1   5     2870.39     2687.92     94.95 o 
 -13   1   5     1293.05     1146.37     45.24 o 
 -11   1   5     3509.07     3332.23     76.68 o 
  -9   1   5    38560.41    40636.64    631.39 o 
  -7   1   5    40510.84    40097.88    511.10 o 
  -5   1   5     6158.49     5534.90    142.27 o 
  -3   1   5     6288.57     6591.25     85.04 o 
  -1   1   5    11067.54    12008.30    158.16 o 
   1   1   5    56132.58    59572.85    647.05 o 
   3   1   5    37054.64    38422.93    351.82 o 
   5   1   5     2561.21     2723.94     40.63 o 
   7   1   5     4038.82     3977.71     57.15 o 
   9   1   5    10389.15    10940.50    134.06 o 
  11   1   5     6518.22     6526.97    114.22 o 
  13   1   5     2288.16     2367.99     64.72 o 
  15   1   5      678.23      864.27    101.42 o 
 -20   2   5     1105.61     1193.97     84.25 o 
 -18   2   5        5.90        2.99     14.83 o 
 -16   2   5      190.64      186.70     26.37 o 
 -14   2   5      561.70      530.07     36.63 o 
 -12   2   5     7429.47     7104.63    131.19 o 
 -10   2   5     5353.01     5413.47    160.16 o 
  -8   2   5      117.72      110.44     14.66 o 
  -6   2   5     2751.89     2984.07     61.15 o 
  -4   2   5    34960.69    37935.35    487.82 o 
  -2   2   5    16390.46    16098.80    168.03 o 
   0   2   5        5.60       17.16      6.98 o 
   2   2   5        7.67        8.98      4.35 o 
   4   2   5     9682.80    10055.77    118.33 o 
   6   2   5    11127.74    11419.00    137.47 o 
   8   2   5      595.75      560.98     22.72 o 
  10   2   5       18.89       48.45     12.15 o 
  12   2   5     1895.97     1779.01     56.38 o 
  14   2   5     2370.80     2421.66     80.96 o 
  16   2   5      578.59      557.27     57.16 o 
 -21   3   5      160.72      266.25     69.40 o 
 -19   3   5      460.85      466.54     44.37 o 
 -17   3   5      387.48      404.14     38.09 o 
 -15   3   5      935.37      969.83     46.28 o 
 -13   3   5     4714.19     4499.44    100.72 o 
 -11   3   5     6923.31     6232.83    360.58 o 
  -9   3   5     2170.03     2059.12     58.81 o 
  -7   3   5      321.23      408.75     22.69 o 
  -5   3   5    10722.35    11076.61    161.57 o 
  -3   3   5    13589.25    14123.84    183.65 o 
  -1   3   5      442.18      423.06     12.69 o 
   1   3   5     5991.93     6146.52    107.24 o 
   3   3   5     8128.83     8062.10    130.60 o 
   5   3   5     8867.83     8847.75    137.65 o 
   7   3   5    13818.33    14035.37    195.18 o 
   9   3   5      819.51      766.75     36.83 o 
  11   3   5       74.15       95.84     16.26 o 
  13   3   5     2262.89     2468.22    110.40 o 
  15   3   5     1797.36     1983.39     92.32 o 
  17   3   5      410.75      535.69     59.70 o 
 -20   4   5     1037.18     1009.46     82.67 o 
 -18   4   5      863.07      890.89     54.72 o 
 -16   4   5      827.99      963.28     49.82 o 
 -14   4   5     1912.59     1844.20     94.23 o 
 -12   4   5     4087.40     3945.45    145.83 o 
 -10   4   5     4761.94     4524.95    111.78 o 
  -8   4   5     3661.22     3356.81     74.49 o 
  -6   4   5     6273.69     6638.42    114.37 o 
  -4   4   5     9137.94     9953.74    131.72 o 
  -2   4   5     9734.71     9760.16    151.61 o 
   0   4   5     5224.47     4962.20    136.07 o 
   2   4   5     5494.07     5453.38     95.33 o 
   4   4   5    14287.14    14412.62    231.17 o 
   6   4   5    10706.26    10148.36    219.10 o 
   8   4   5     3401.77     3249.85    125.52 o 
  10   4   5     2433.07     2402.80     73.67 o 
  12   4   5     2677.26     2682.59    210.48 o 
  14   4   5     1806.83     1922.73    105.03 o 
  16   4   5     1174.89     1324.13     80.26 o 
 -19   5   5       10.17       52.80     27.84 o 
 -17   5   5       55.05       66.19     25.50 o 
 -15   5   5        0.54        0.00     13.16 o 
 -13   5   5     2092.86     2084.91     66.99 o 
 -11   5   5     3521.44     3380.22     83.95 o 
  -9   5   5       45.60       53.28     13.96 o 
  -7   5   5      617.49      618.45     34.28 o 
  -5   5   5     2360.90     2621.48     54.35 o 
  -3   5   5     5834.31     5803.17    206.78 o 
  -1   5   5       42.36       64.49      9.31 o 
   1   5   5        5.19        3.65      7.20 o 
   3   5   5      450.01      435.36     37.57 o 
   5   5   5     2908.81     2993.97    133.64 o 
   7   5   5     3694.79     3543.34    110.38 o 
   9   5   5      569.24      632.52     39.82 o 
  11   5   5     1139.68     1198.77     68.35 o 
  13   5   5     1028.02     1043.34     70.81 o 
  15   5   5      571.32      636.37     64.11 o 
 -18   6   5     1374.16     1398.39     85.95 o 
 -16   6   5     3286.52     3360.23    245.69 o 
 -14   6   5     2457.73     2276.73    126.82 o 
 -12   6   5      977.12      864.38     42.71 o 
 -10   6   5     4182.15     4074.65    112.80 o 
  -8   6   5    15349.60    15189.63    204.54 o 
  -6   6   5     9268.25     8834.22    315.75 o 
  -4   6   5      527.45      614.79     25.70 o 
  -2   6   5     3926.40     3946.08    189.55 o 
   0   6   5    18096.24    18205.07    804.83 o 
   2   6   5    12622.40    12279.05    246.45 o 
   4   6   5     4901.07     4342.30    203.04 o 
   6   6   5     3094.26     2675.43    102.86 o 
   8   6   5     4585.76     4460.21    213.16 o 
  10   6   5     5781.13     5880.71    171.54 o 
  12   6   5     1999.76     2021.93     95.81 o 
  14   6   5      546.58      595.62     82.52 o 
 -17   7   5      162.27      217.08     42.05 o 
 -15   7   5      266.43      373.88     51.11 o 
 -13   7   5      679.93      752.53     61.52 o 
 -11   7   5      383.87      387.67     29.31 o 
  -9   7   5        6.25        5.86     12.10 o 
  -7   7   5      575.02      577.66     30.72 o 
  -5   7   5     2575.48     2547.05     59.46 o 
  -3   7   5     1739.08     1625.85     54.32 o 
  -1   7   5     1219.57     1142.68     47.67 o 
   1   7   5      106.16       89.90     22.13 o 
   3   7   5       23.65       71.28     21.14 o 
   5   7   5      999.07      936.89     57.38 o 
   7   7   5     1057.57      966.63     59.72 o 
   9   7   5      407.06      427.58     49.88 o 
  11   7   5      105.65      174.81     35.31 o 
  13   7   5      108.00      144.98     36.15 o 
 -16   8   5     1053.63     1060.83     81.74 o 
 -14   8   5      925.68      885.91     54.73 o 
 -12   8   5      427.06      389.61     38.12 o 
 -10   8   5     1137.02     1125.50     53.80 o 
  -8   8   5     2695.12     2492.34     67.34 o 
  -6   8   5     1253.76     1195.61     50.11 o 
  -4   8   5       28.02       43.59     14.30 o 
  -2   8   5      904.97      859.95     40.91 o 
   0   8   5     5038.64     4813.86    276.78 o 
   2   8   5     4414.61     4135.60    127.00 o 
   4   8   5     1975.92     1915.15     83.98 o 
   6   8   5     1160.59     1167.36     67.31 o 
   8   8   5     1774.25     1724.61    125.07 o 
  10   8   5     1975.68     1993.36     97.49 o 
  12   8   5      617.40      649.58     65.92 o 
 -13   9   5     1741.20     1871.19     78.68 o 
 -11   9   5     1451.05     1647.77     67.91 o 
  -9   9   5        5.13        0.82     15.99 o 
  -7   9   5        3.84        2.92     14.97 o 
  -5   9   5     1534.31     1544.22     59.68 o 
  -3   9   5     3401.27     3445.11    117.20 o 
  -1   9   5     1932.65     1882.63     83.57 o 
   1   9   5      145.22      155.71     29.76 o 
   3   9   5      715.71      693.16     72.19 o 
   5   9   5     4039.96     3941.41    133.68 o 
   7   9   5     2219.79     2036.00     96.47 o 
   9   9   5      253.84      283.72     68.99 o 
 -10  10   5      557.08      516.26     57.14 o 
  -8  10   5       57.80       93.31     26.08 o 
  -6  10   5      401.34      403.81     72.09 o 
  -4  10   5     1401.41     1761.89    125.58 o 
  -2  10   5      659.89      816.24     63.35 o 
   0  10   5       48.13       52.98     21.84 o 
   2  10   5       43.12       37.66     20.66 o 
   4  10   5      656.04      774.02     65.14 o 
   6  10   5      831.50      827.26     69.29 o 
   8  10   5       59.16       42.02     25.18 o 
  -7  11   5     1347.56     1507.21    122.07 o 
  -5  11   5     1207.83     1353.95    115.46 o 
  -3  11   5     1849.19     2057.46    139.63 o 
  -1  11   5     2274.78     2217.13    146.03 o 
   1  11   5     1234.26     1255.21     76.35 o 
   3  11   5     1238.57     1261.07     77.55 o 
 -20   0   6      166.19      230.51     57.83 o 
 -18   0   6     1882.01     1566.70    106.37 o 
 -16   0   6     5698.86     5467.84    206.97 o 
 -14   0   6     4582.98     4233.90    165.45 o 
 -12   0   6     2168.89     2108.48    101.00 o 
 -10   0   6    11194.26    10923.70    289.79 o 
  -8   0   6    22017.15    21603.26    502.75 o 
  -6   0   6    17176.33    17132.45    401.12 o 
  -4   0   6      513.98      677.08     41.10 o 
  -2   0   6     6648.24     7114.02    135.10 o 
   0   0   6    67521.55    71597.97    905.60 o 
   2   0   6    31869.34    34716.84    453.08 o 
   4   0   6      221.52      145.98     13.37 o 
   6   0   6       75.93       89.50     12.95 o 
   8   0   6     9536.28     9829.88    162.66 o 
  10   0   6    12491.54    12971.48    221.28 o 
  12   0   6      720.93      706.50     47.39 o 
  14   0   6        6.97        3.72     24.58 o 
 -21   1   6      108.06      121.36     37.59 o 
 -19   1   6      428.31      468.30     42.97 o 
 -17   1   6       34.76       43.36     18.14 o 
 -15   1   6       12.27       11.81     15.00 o 
 -13   1   6     2736.08     2651.42     72.32 o 
 -11   1   6      917.86      735.78     39.25 o 
  -9   1   6     5735.59     5940.34    107.71 o 
  -7   1   6      248.46      315.45     20.43 o 
  -5   1   6     2269.77     2151.05     39.88 o 
  -3   1   6      326.05      285.96     14.49 o 
  -1   1   6     4327.95     4333.88     74.17 o 
   1   1   6      330.31      271.90      9.50 o 
   3   1   6      917.17      929.02     19.85 o 
   5   1   6     2185.26     1995.12     35.93 o 
   7   1   6     1626.44     1629.11     33.40 o 
   9   1   6        2.83       16.75      8.13 o 
  11   1   6        5.59        4.97      8.74 o 
  13   1   6        1.40        3.08     18.79 o 
  15   1   6      170.71      197.05     51.64 o 
 -20   2   6      197.45      186.38     40.86 o 
 -18   2   6       53.70       78.32     20.95 o 
 -16   2   6     2178.55     2122.97     71.09 o 
 -14   2   6     5203.66     4625.64    146.95 o 
 -12   2   6     5099.12     5101.49    132.37 o 
 -10   2   6    19749.88    20383.67    289.71 o 
  -8   2   6    22191.67    23623.55    321.31 o 
  -6   2   6    10968.70    11765.09    146.50 o 
  -4   2   6    20542.86    20985.42    250.82 o 
  -2   2   6    14435.96    14743.26    178.45 o 
   0   2   6    19697.99    20219.31    235.05 o 
   2   2   6    21287.98    22319.21    259.45 o 
   4   2   6     9196.49     9501.53    115.35 o 
   6   2   6     6214.49     6376.37    110.62 o 
   8   2   6     5814.38     5976.42    104.53 o 
  10   2   6     4331.69     4223.42     87.72 o 
  12   2   6     2965.14     2833.01     96.27 o 
  14   2   6     2075.61     2200.05     78.07 o 
  16   2   6     1601.73     1721.57     89.74 o 
 -21   3   6      251.37      295.75     39.72 o 
 -19   3   6      207.54      239.15     39.35 o 
 -17   3   6      138.39      132.58     43.57 o 
 -15   3   6     1119.34     1066.91     48.70 o 
 -13   3   6     6662.91     6616.46    164.46 o 
 -11   3   6     9392.49     8721.08    151.65 o 
  -9   3   6     3042.78     2941.79     69.34 o 
  -7   3   6     1582.84     1642.65     45.19 o 
  -5   3   6    14872.42    15748.92    219.02 o 
  -3   3   6    23817.50    25336.09    276.14 o 
  -1   3   6     3356.72     3045.49     43.11 o 
   1   3   6     4320.81     4071.95    110.95 o 
   3   3   6     6263.33     6615.65    119.34 o 
   5   3   6     9963.52    10137.67    154.04 o 
   7   3   6    14097.97    14371.23    311.74 o 
   9   3   6     5743.44     5562.00    140.79 o 
  11   3   6     1261.50     1151.27     44.69 o 
  13   3   6     2903.31     3034.01     93.01 o 
  15   3   6     2127.31     2274.73    100.83 o 
 -20   4   6     1117.47     1126.49     92.74 o 
 -18   4   6      106.88      122.53     24.12 o 
 -16   4   6      145.36      156.56     25.25 o 
 -14   4   6     1020.58     1010.77     59.04 o 
 -12   4   6     3960.03     3779.94     90.22 o 
 -10   4   6      551.70      567.81     31.48 o 
  -8   4   6       59.46       46.64     11.29 o 
  -6   4   6     1054.61     1046.93     56.26 o 
  -4   4   6     3067.60     2611.95     50.19 o 
  -2   4   6     8074.70     8097.16    146.11 o 
   0   4   6     1515.86     1552.47     35.54 o 
   2   4   6      186.31      114.23     21.91 o 
   4   4   6    10618.50    10651.72    373.37 o 
   6   4   6     6072.31     5546.53    101.29 o 
   8   4   6     5535.23     5456.84    104.84 o 
  10   4   6     1967.60     1975.38     59.73 o 
  12   4   6     1292.43     1495.59     76.89 o 
  14   4   6      872.11     1055.31     68.17 o 
  16   4   6      795.85     1059.53     99.14 o 
 -19   5   6     1441.29     1522.89     87.89 o 
 -17   5   6     2185.60     2175.78     78.42 o 
 -15   5   6     1110.63     1168.67    116.70 o 
 -13   5   6      821.09      861.86     43.04 o 
 -11   5   6     1518.98     1390.55     52.88 o 
  -9   5   6     4147.23     4053.84     89.58 o 
  -7   5   6     6990.03     6881.16    256.88 o 
  -5   5   6     2029.27     1874.43     53.81 o 
  -3   5   6     2307.22     2181.79     58.67 o 
  -1   5   6    10090.04    10705.49    168.93 o 
   1   5   6    11074.87    10071.23    206.81 o 
   3   5   6    11999.58    11565.50    329.35 o 
   5   5   6     6237.62     6088.57    309.41 o 
   7   5   6      754.98      647.12     45.96 o 
   9   5   6     1254.14     1286.93     54.65 o 
  11   5   6     3124.21     3112.55    115.59 o 
  13   5   6     1683.37     1628.25    218.84 o 
  15   5   6     1016.93     1069.66     92.43 o 
 -18   6   6      338.10      463.09     58.58 o 
 -16   6   6       87.86       90.70     29.16 o 
 -14   6   6      110.95      117.04     22.78 o 
 -12   6   6      337.83      296.96     30.53 o 
 -10   6   6      785.25      693.84     38.20 o 
  -8   6   6        0.30       18.83     10.33 o 
  -6   6   6      108.71      128.09     15.94 o 
  -4   6   6     1005.45      940.31     31.69 o 
  -2   6   6      109.88      125.29     17.32 o 
   0   6   6      162.86      166.40     27.05 o 
   2   6   6       31.65       56.36     18.81 o 
   4   6   6      204.77      178.73     49.68 o 
   6   6   6        5.66        6.13     14.07 o 
   8   6   6      305.83      330.39     35.13 o 
  10   6   6      200.05      218.28     37.32 o 
  12   6   6       26.00       60.81     23.35 o 
  14   6   6      114.66      108.31     31.56 o 
 -17   7   6     1030.93     1121.47     79.51 o 
 -15   7   6     1719.55     1600.46     85.15 o 
 -13   7   6      463.09      445.89     48.90 o 
 -11   7   6     1335.83     1302.14     63.00 o 
  -9   7   6     6948.07     6950.16    120.12 o 
  -7   7   6     5823.65     5839.90    103.62 o 
  -5   7   6     2050.85     1828.86    150.81 o 
  -3   7   6     1985.09     1903.05     59.60 o 
  -1   7   6     4155.56     4137.12    237.22 o 
   1   7   6    13061.68    12526.91    323.67 o 
   3   7   6     9115.87     8115.67    339.98 o 
   5   7   6     1258.80     1209.12     82.00 o 
   7   7   6     1893.66     1878.85     85.86 o 
   9   7   6     3998.78     4083.20    138.53 o 
  11   7   6     2447.12     2391.12    106.84 o 
  13   7   6     1810.72     1725.07    104.93 o 
 -16   8   6       22.66       48.80     25.67 o 
 -14   8   6      324.78      325.72     37.77 o 
 -12   8   6     1115.82     1239.55     57.55 o 
 -10   8   6      660.54      707.55     37.84 o 
  -8   8   6      190.82      220.55     27.30 o 
  -6   8   6      939.31     1015.06     70.77 o 
  -4   8   6     4067.27     4161.82    408.15 o 
  -2   8   6     2489.76     2556.59     96.24 o 
   0   8   6       96.11       94.44     24.96 o 
   2   8   6      356.08      302.44     40.38 o 
   4   8   6     3363.13     2942.40    153.78 o 
   6   8   6     4053.29     3662.78    127.29 o 
   8   8   6      550.96      644.04     61.11 o 
  10   8   6       19.29       19.47     20.73 o 
  12   8   6     1228.61     1544.80    126.20 o 
 -13   9   6      997.80      922.70     56.00 o 
 -11   9   6      472.24      613.14     60.15 o 
  -9   9   6        4.65       18.66     18.17 o 
  -7   9   6      217.69      223.09     28.20 o 
  -5   9   6      410.74      336.74     42.32 o 
  -3   9   6      395.46      465.08     58.25 o 
  -1   9   6     1697.39     1631.32     78.92 o 
   1   9   6     1241.67     1089.96     64.90 o 
   3   9   6      363.74      429.45     66.10 o 
   5   9   6      652.32      801.26     65.55 o 
   7   9   6     1003.84      947.02    130.33 o 
   9   9   6      623.21      592.20     62.97 o 
 -10  10   6      296.00      400.93     51.27 o 
  -8  10   6      105.65      143.14     46.89 o 
  -6  10   6      870.81      891.27     99.56 o 
  -4  10   6     1965.24     2008.99    132.19 o 
  -2  10   6     2125.78     2293.24     99.31 o 
   0  10   6      771.32      767.89     64.39 o 
   2  10   6      595.49      534.38     56.05 o 
   4  10   6     2118.61     2196.47    101.44 o 
   6  10   6     1714.69     1749.16     92.34 o 
  -7  11   6      118.00      126.82     49.37 o 
  -5  11   6       59.08      109.27     43.17 o 
  -3  11   6      246.33      310.24     67.75 o 
  -1  11   6        0.10       38.47     23.82 o 
   1  11   6       24.09       21.74     20.15 o 
   3  11   6       28.70        9.68     33.36 o 
 -21   1   7      249.54      243.11     42.86 o 
 -19   1   7      855.72      879.55     66.30 o 
 -17   1   7     4080.52     3823.23    117.32 o 
 -15   1   7     3601.39     3336.94    102.70 o 
 -13   1   7     4775.53     4473.68     99.66 o 
 -11   1   7     3031.67     2628.11    105.03 o 
  -9   1   7      845.64      887.05     34.92 o 
  -7   1   7     3730.81     3215.27     83.98 o 
  -5   1   7    17523.44    18256.13    248.98 o 
  -3   1   7     3750.71     3930.53     70.79 o 
  -1   1   7    24523.50    26093.88    297.64 o 
   1   1   7    56103.14    60853.88    550.93 o 
   3   1   7    19147.86    20239.64    197.38 o 
   5   1   7     5106.94     5196.82     79.88 o 
   7   1   7     4793.68     4773.00     75.34 o 
   9   1   7     7660.00     7659.01    236.99 o 
  11   1   7     6952.54     6748.44    225.16 o 
  13   1   7     3410.73     3342.45    103.64 o 
  15   1   7     1636.53     1585.70     84.85 o 
 -20   2   7     1093.01     1135.87     59.78 o 
 -18   2   7      312.47      292.50     33.77 o 
 -16   2   7        2.61       25.15     15.59 o 
 -14   2   7     3713.99     3514.44     89.55 o 
 -12   2   7     7559.38     7153.40    134.63 o 
 -10   2   7       48.34       28.72     11.53 o 
  -8   2   7     1226.37     1372.25     42.22 o 
  -6   2   7     2433.38     2648.22     47.30 o 
  -4   2   7    24713.54    25742.53    294.49 o 
  -2   2   7    17403.97    17501.07    208.52 o 
   0   2   7      519.18      577.17     30.95 o 
   2   2   7      783.84      912.62     25.55 o 
   4   2   7     7746.32     8295.16    105.30 o 
   6   2   7     3267.00     3203.37     88.75 o 
   8   2   7       86.26       78.99     13.50 o 
  10   2   7      175.55      152.59     19.59 o 
  12   2   7     1336.47     1398.32     50.91 o 
  14   2   7     1478.95     1525.27     65.80 o 
  16   2   7      602.55      852.03    104.93 o 
 -21   3   7      636.67      631.62     54.93 o 
 -19   3   7      267.44      287.43     36.13 o 
 -17   3   7      635.78      664.98     46.92 o 
 -15   3   7      387.32      407.25     36.13 o 
 -13   3   7      968.15      917.16     43.04 o 
 -11   3   7     3929.14     3683.87     94.31 o 
  -9   3   7     1895.79     1817.83     70.50 o 
  -7   3   7      773.48      756.00     32.96 o 
  -5   3   7      172.97      172.67     12.63 o 
  -3   3   7     4202.17     3911.13     63.57 o 
  -1   3   7    13107.65    13461.84    184.89 o 
   1   3   7     3152.66     3307.18     72.92 o 
   3   3   7     4141.77     4183.62     88.71 o 
   5   3   7    10332.08     9896.48    153.99 o 
   7   3   7     4349.85     4178.80    113.29 o 
   9   3   7     1944.67     1887.20     64.45 o 
  11   3   7     1720.35     1727.12     56.67 o 
  13   3   7     1481.90     1560.92     65.98 o 
  15   3   7     1489.37     1543.56    120.01 o 
 -20   4   7      754.83      750.49     56.96 o 
 -18   4   7      841.81      787.85     53.75 o 
 -16   4   7     1086.96     1059.24     51.29 o 
 -14   4   7     2553.17     2273.69     71.47 o 
 -12   4   7     4168.27     3945.65     93.26 o 
 -10   4   7     5740.04     5362.52    107.79 o 
  -8   4   7     4707.16     4235.38    194.29 o 
  -6   4   7     5279.65     5298.46    115.53 o 
  -4   4   7    11385.48    11287.08    147.42 o 
  -2   4   7    13134.90    13445.29    290.04 o 
   0   4   7     7398.20     7718.00    136.48 o 
   2   4   7     6307.34     6439.36    122.19 o 
   4   4   7     6175.46     5906.50    274.94 o 
   6   4   7     2623.66     2633.88     65.06 o 
   8   4   7     1115.45     1061.79     43.80 o 
  10   4   7     1418.48     1469.24     52.11 o 
  12   4   7     2184.08     2197.38    199.43 o 
  14   4   7     1656.86     1674.99     87.27 o 
 -19   5   7        9.44       19.87     19.48 o 
 -17   5   7       29.95       33.30     26.40 o 
 -15   5   7       80.57      103.99     22.30 o 
 -13   5   7       12.31       44.14     15.34 o 
 -11   5   7     1353.52     1183.85     47.76 o 
  -9   5   7      114.38       98.12     16.86 o 
  -7   5   7      353.74      356.47     23.29 o 
  -5   5   7      450.31      517.10     27.67 o 
  -3   5   7      195.43      139.18     17.76 o 
  -1   5   7     1273.17     1127.77     75.60 o 
   1   5   7       10.86        0.00     11.16 o 
   3   5   7      193.44      195.19     28.49 o 
   5   5   7     4171.85     3924.03    116.40 o 
   7   5   7     2127.50     1874.92     83.48 o 
   9   5   7      407.18      406.57     36.61 o 
  11   5   7      171.76      215.42     36.88 o 
  13   5   7      336.66      397.41     51.70 o 
 -18   6   7      715.22      688.04     68.49 o 
 -16   6   7     2816.89     2732.04    111.79 o 
 -14   6   7     1176.14     1102.61    109.24 o 
 -12   6   7      858.53      828.44     41.93 o 
 -10   6   7     7802.32     7523.69    239.20 o 
  -8   6   7    14815.57    14401.64    220.02 o 
  -6   6   7     6110.46     5669.21    202.94 o 
  -4   6   7     1306.04     1129.62     42.91 o 
  -2   6   7     2766.80     2601.17    129.61 o 
   0   6   7    11131.64    10693.71    226.80 o 
   2   6   7    10299.70     9672.39    212.43 o 
   4   6   7     2614.95     2574.27     93.55 o 
   6   6   7     2494.44     2272.08     91.30 o 
   8   6   7     5419.10     5036.37    121.80 o 
  10   6   7     3822.26     3785.81    245.90 o 
  12   6   7     1669.79     1821.76     93.33 o 
 -17   7   7        0.96       10.53     21.03 o 
 -15   7   7      131.06      188.92     35.34 o 
 -13   7   7      251.66      270.85     31.12 o 
 -11   7   7      579.02      606.68     49.52 o 
  -9   7   7     2808.40     2763.53     68.03 o 
  -7   7   7     1039.53     1100.94     59.16 o 
  -5   7   7      177.17      195.40     30.23 o 
  -3   7   7     1219.82     1114.11    105.65 o 
  -1   7   7      353.68      358.03     41.74 o 
   1   7   7        0.79       21.03     16.79 o 
   3   7   7      253.62      246.77     36.85 o 
   5   7   7      934.11      905.22     58.73 o 
   7   7   7      811.87      726.98     60.22 o 
   9   7   7      256.04      286.29     43.23 o 
  11   7   7       56.52       66.09     25.42 o 
 -16   8   7      777.16      794.91     71.20 o 
 -14   8   7     1325.32     1379.99     64.43 o 
 -12   8   7      639.76      604.61     46.09 o 
 -10   8   7     1437.72     1402.23     49.60 o 
  -8   8   7     3798.76     3828.80     99.59 o 
  -6   8   7     2963.50     2850.83    104.29 o 
  -4   8   7     1744.75     1633.77    122.18 o 
  -2   8   7     2462.40     2510.01     97.54 o 
   0   8   7     3096.50     2814.64    104.14 o 
   2   8   7     1695.85     1747.25     81.21 o 
   4   8   7      473.47      530.21     81.28 o 
   6   8   7      428.61      475.95     52.58 o 
   8   8   7     1000.62      924.67     72.43 o 
  10   8   7      908.85      865.77     75.80 o 
 -13   9   7      477.13      500.19     58.09 o 
 -11   9   7     1332.72     1289.05     75.37 o 
  -9   9   7     3231.98     3446.57     98.48 o 
  -7   9   7     1569.25     1617.46     79.72 o 
  -5   9   7     1091.74     1070.59     67.34 o 
  -3   9   7     3122.52     3155.88    116.03 o 
  -1   9   7      922.93      959.44     79.73 o 
   1   9   7        2.19       16.03     16.90 o 
   3   9   7      435.63      448.37     57.21 o 
   5   9   7     1647.85     1750.26    239.08 o 
   7   9   7     1197.12     1253.96     77.83 o 
   9   9   7      352.49      329.96     50.24 o 
 -10  10   7       66.93       82.00     41.52 o 
  -8  10   7       14.39       35.53     33.67 o 
  -6  10   7      119.81      124.34     30.05 o 
  -4  10   7     1497.00     1683.81     95.12 o 
  -2  10   7     1448.72     1432.28     79.63 o 
   0  10   7      151.29      173.96     35.88 o 
   2  10   7       95.24       87.34     29.27 o 
   4  10   7      458.29      397.04     75.18 o 
   6  10   7      202.49      222.23     42.57 o 
  -5  11   7     1634.26     1905.65    141.49 o 
  -3  11   7     1195.56     1181.64     75.52 o 
  -1  11   7      619.87      692.71     73.12 o 
   1  11   7     1077.41     1259.56    120.63 o 
 -20   0   8      129.56      126.20     45.65 o 
 -18   0   8      916.51      913.17     84.07 o 
 -16   0   8     4816.09     4181.44    176.60 o 
 -14   0   8     9295.89     8663.61    268.93 o 
 -12   0   8     1155.59     1053.00     71.05 o 
  -8   0   8    61056.43    65485.41   1403.73 o 
  -6   0   8    22117.17    23447.98    539.93 o 
  -4   0   8     6889.01     6904.41    190.85 o 
  -2   0   8    18441.74    19747.65    336.79 o 
   0   0   8     2577.86     2580.82     53.45 o 
   2   0   8     4866.76     4137.30     76.99 o 
   4   0   8     9129.30     9339.58    202.32 o 
   6   0   8     1257.16     1290.38     41.71 o 
   8   0   8     3133.94     2938.03     93.82 o 
  10   0   8     3963.40     4088.08    188.17 o 
  12   0   8     2489.02     2566.61    148.51 o 
  14   0   8     1965.38     1993.23    135.08 o 
  16   0   8      803.59      980.92    110.51 o 
 -21   1   8      195.64      173.40     55.05 o 
 -19   1   8      116.06      157.64     32.68 o 
 -17   1   8        0.93       43.01     21.04 o 
 -15   1   8       87.54       84.64     19.26 o 
 -13   1   8       80.65       78.75     16.81 o 
 -11   1   8     2369.59     2317.38     63.91 o 
  -9   1   8    10480.21    10943.23    258.71 o 
  -7   1   8      577.13      572.80     24.17 o 
  -5   1   8       64.42       83.39     16.88 o 
  -3   1   8     7450.86     7983.91    125.37 o 
  -1   1   8      186.21      148.34      9.58 o 
   1   1   8     2670.32     3136.10     42.63 o 
   3   1   8       67.50       71.88      7.37 o 
   5   1   8      990.88     1039.42     28.92 o 
   7   1   8      696.46      607.24     30.53 o 
   9   1   8       29.69        7.33     14.29 o 
  11   1   8      133.86      114.97     27.00 o 
  13   1   8      134.16      201.37     36.64 o 
  15   1   8      527.00      594.31     61.34 o 
 -20   2   8      211.66      217.61     32.69 o 
 -18   2   8     1061.74     1114.65     55.00 o 
 -16   2   8     1993.43     1902.67     67.92 o 
 -14   2   8     3857.12     3551.56     91.38 o 
 -12   2   8     3417.45     3440.66     85.06 o 
 -10   2   8     1839.73     1525.73     65.16 o 
  -8   2   8     5630.92     5443.58    101.28 o 
  -6   2   8     5084.99     5122.56     89.67 o 
  -4   2   8     9198.16     9327.36    171.97 o 
  -2   2   8    14892.94    15311.42    187.93 o 
   0   2   8    11071.95    11381.70    146.09 o 
   2   2   8     9666.08     9962.50    135.40 o 
   4   2   8     7195.86     7053.40    164.06 o 
   6   2   8     4509.90     4551.17    183.88 o 
   8   2   8     5180.92     4991.55    199.95 o 
  10   2   8     3935.30     3950.51     87.70 o 
  12   2   8     2637.99     2493.34     83.91 o 
  14   2   8     1400.11     1603.34     87.37 o 
 -21   3   8      243.15      296.70     39.29 o 
 -19   3   8      407.38      447.54     43.23 o 
 -17   3   8      704.30      711.18     49.09 o 
 -15   3   8      107.66      155.05     24.91 o 
 -13   3   8      590.88      606.85     40.70 o 
 -11   3   8     6279.21     5888.87    116.98 o 
  -9   3   8     4161.82     4209.23     88.60 o 
  -7   3   8      311.39      350.62     17.58 o 
  -5   3   8      972.71      919.92     26.35 o 
  -3   3   8     6646.52     6213.72     79.88 o 
  -1   3   8     9294.01     9337.82    124.56 o 
   1   3   8     3552.53     3429.69     76.79 o 
   3   3   8     3195.52     2997.87    123.99 o 
   5   3   8    15918.67    15937.09    353.44 o 
   7   3   8    11512.33    11395.50    235.23 o 
   9   3   8     1342.72     1370.60     49.13 o 
  11   3   8     1091.43     1174.43     47.32 o 
  13   3   8     1690.60     1733.35     71.80 o 
  15   3   8      888.04      891.31     73.66 o 
 -20   4   8     1130.43     1284.67     65.97 o 
 -18   4   8      364.22      390.76     40.94 o 
 -16   4   8        3.93        0.52     17.50 o 
 -14   4   8     2283.44     2018.49     71.80 o 
 -12   4   8     3735.89     3568.89     90.97 o 
 -10   4   8     1731.23     1682.29     53.93 o 
  -8   4   8       79.14      110.80     17.17 o 
  -6   4   8       20.02       41.45     10.52 o 
  -4   4   8    16076.89    16820.70    186.89 o 
  -2   4   8    16207.85    16469.97    325.32 o 
   0   4   8       66.16       61.29     13.59 o 
   2   4   8      632.79      649.76     34.55 o 
   4   4   8       34.83       22.39     11.53 o 
   6   4   8     1621.51     1649.67     51.75 o 
   8   4   8     1288.75     1228.52     55.51 o 
  10   4   8      690.17      671.05     43.50 o 
  12   4   8       11.50       39.70     15.48 o 
  14   4   8     1110.10     1203.58    107.20 o 
 -19   5   8      916.20     1045.04     81.64 o 
 -17   5   8     1047.03     1026.75     54.89 o 
 -15   5   8     2203.85     2227.34     96.81 o 
 -13   5   8     3242.88     3253.12     87.59 o 
 -11   5   8     1987.97     1848.64     60.50 o 
  -9   5   8     2521.58     2497.84     67.39 o 
  -7   5   8     6715.91     6415.47    179.62 o 
  -5   5   8     9803.96     9740.78    159.38 o 
  -3   5   8     6375.03     6359.91    153.09 o 
  -1   5   8     6490.78     6669.80    158.81 o 
   1   5   8    10266.50     9489.79    168.30 o 
   3   5   8     4898.54     4659.43    188.76 o 
   5   5   8      560.75      632.42     39.92 o 
   7   5   8     1512.26     1493.52     52.12 o 
   9   5   8     4008.36     3896.56    105.06 o 
  11   5   8     2905.45     2945.70    161.16 o 
  13   5   8     1524.27     1503.07     84.51 o 
 -18   6   8       81.58       80.89     24.17 o 
 -16   6   8        0.64       23.24     16.91 o 
 -14   6   8        8.40       25.95     15.64 o 
 -12   6   8        0.29        0.00     11.30 o 
 -10   6   8      140.08      147.54     21.79 o 
  -8   6   8      396.65      382.80     26.68 o 
  -6   6   8      450.19      412.15     31.36 o 
  -4   6   8       62.39       75.07     20.14 o 
  -2   6   8      431.37      400.90     40.70 o 
   0   6   8        0.10       10.93     14.23 o 
   2   6   8       30.41       27.61     19.52 o 
   4   6   8       10.73       10.64     14.43 o 
   6   6   8        7.14        9.20     16.63 o 
   8   6   8        5.84       15.56     14.69 o 
  10   6   8       15.14       23.08     19.64 o 
  12   6   8       34.57       85.42     26.87 o 
 -17   7   8     1430.72     1385.14    120.01 o 
 -15   7   8     1727.44     1701.42     68.00 o 
 -13   7   8     1139.29     1001.10     49.48 o 
 -11   7   8      144.28      136.08     19.17 o 
  -9   7   8       10.63       33.32     11.75 o 
  -7   7   8     2781.99     2675.01     77.71 o 
  -5   7   8     6032.00     6078.88    283.49 o 
  -3   7   8     1174.22     1300.29     66.89 o 
  -1   7   8     3994.17     3640.20    235.26 o 
   1   7   8    11409.57    10290.67    231.99 o 
   3   7   8     4575.28     4296.39    243.73 o 
   5   7   8     1631.90     1539.53     98.63 o 
   7   7   8     1769.04     1604.50     81.89 o 
   9   7   8     2655.50     2564.85    109.75 o 
  11   7   8     3490.18     3544.38    201.80 o 
 -16   8   8       27.11       23.89     26.34 o 
 -14   8   8       33.42       38.55     18.98 o 
 -12   8   8     1363.97     1375.08     51.72 o 
 -10   8   8      438.79      520.70     41.71 o 
  -8   8   8      622.86      710.41     58.26 o 
  -6   8   8      191.00      231.61     36.67 o 
  -4   8   8     2148.74     2336.99     95.28 o 
  -2   8   8     1239.88     1192.05     67.37 o 
   0   8   8     2290.22     2072.05     90.31 o 
   2   8   8     1379.69      977.40     86.96 o 
   4   8   8      736.27      727.26     61.56 o 
   6   8   8     1809.13     1738.00     86.90 o 
   8   8   8     1061.37     1003.66     72.69 o 
  10   8   8      401.65      495.91     62.90 o 
 -13   9   8      222.42      318.52     47.42 o 
 -11   9   8      263.38      352.38     71.67 o 
  -9   9   8      717.01      823.57    111.95 o 
  -7   9   8      519.40      523.73     56.39 o 
  -5   9   8      797.20      870.65    142.62 o 
  -3   9   8     1723.02     1718.78     85.43 o 
  -1   9   8      730.73      678.02     60.07 o 
   1   9   8      204.02      273.17     43.07 o 
   3   9   8      552.40      605.13     58.97 o 
   5   9   8      697.98      694.02     64.25 o 
   7   9   8      587.71      645.02     65.72 o 
 -10  10   8     1047.50     1026.15    101.83 o 
  -8  10   8      638.36      862.97    104.93 o 
  -6  10   8      907.25     1029.77     69.16 o 
  -4  10   8     1804.06     1695.95     88.64 o 
  -2  10   8     1707.40     1633.03     86.32 o 
   0  10   8      993.25     1123.86     71.83 o 
   2  10   8      733.00      717.28     66.58 o 
   4  10   8     1116.87      892.00     73.67 o 
  -5  11   8       10.20      103.90     47.92 o 
  -3  11   8       64.05      117.99     32.49 o 
  -1  11   8       88.72       62.38     40.90 o 
 -21   1   9      482.99      487.46     58.06 o 
 -19   1   9      902.29      779.80     63.26 o 
 -17   1   9     3551.70     3204.91    169.99 o 
 -15   1   9     5415.08     5138.65    146.45 o 
 -13   1   9      826.07      713.76    100.07 o 
 -11   1   9      470.23      549.54     87.89 o 
  -9   1   9     6801.67     7172.48    274.51 o 
  -7   1   9    16405.95    16563.37    443.56 o 
  -5   1   9    22572.16    23188.15    316.15 o 
  -3   1   9     7442.37     7643.63    107.37 o 
  -1   1   9     2782.51     2975.87     42.52 o 
   1   1   9    13147.75    13463.85    156.22 o 
   3   1   9    12188.96    12051.53    286.93 o 
   5   1   9     5135.77     5010.14     77.38 o 
   7   1   9     2276.55     2392.72    113.62 o 
   9   1   9     2867.47     2880.29     84.48 o 
  11   1   9     6233.85     6146.62    324.91 o 
  13   1   9     2026.08     1976.40    102.55 o 
  15   1   9      295.21      308.63     48.01 o 
 -20   2   9     1155.32     1123.36     59.85 o 
 -18   2   9     1490.73     1296.32     59.36 o 
 -16   2   9       32.65       24.52     14.82 o 
 -14   2   9      310.53      313.95     40.90 o 
 -12   2   9     1981.13     1947.86     61.06 o 
 -10   2   9     5613.34     5437.02    108.26 o 
  -8   2   9        1.33        0.00     12.11 o 
  -6   2   9        2.76        0.00      8.63 o 
  -4   2   9     8205.36     8331.87    133.27 o 
  -2   2   9    10139.95     9989.08    133.46 o 
   0   2   9     1617.65     1578.82     44.54 o 
   2   2   9      418.48      491.69     24.45 o 
   4   2   9     3058.00     3017.71     65.50 o 
   6   2   9     4554.26     4451.79     98.94 o 
   8   2   9     1364.96     1388.17     46.91 o 
  10   2   9      145.95      152.69     24.19 o 
  12   2   9      245.93      334.13     45.59 o 
  14   2   9      621.67      708.55     67.03 o 
 -21   3   9      263.51      245.66     46.13 o 
 -19   3   9      518.12      561.89     48.18 o 
 -17   3   9      300.31      356.51     37.27 o 
 -15   3   9      781.11      792.97     55.77 o 
 -13   3   9     3023.91     2864.97     79.43 o 
 -11   3   9     5602.76     5142.29    107.77 o 
  -9   3   9     1859.64     1811.80     54.11 o 
  -7   3   9     1184.82     1090.51     37.70 o 
  -5   3   9     9274.73     9612.13    117.61 o 
  -3   3   9     8003.24     8180.42    131.18 o 
  -1   3   9     6239.81     6413.30    129.44 o 
   1   3   9     3461.66     3331.24     77.51 o 
   3   3   9      187.66      146.97     17.12 o 
   5   3   9     1096.23     1042.98     38.57 o 
   7   3   9     7747.70     7480.44    130.49 o 
   9   3   9     1599.70     1518.15     52.60 o 
  11   3   9      784.40      848.60     49.90 o 
  13   3   9     1054.93     1129.58     59.81 o 
 -20   4   9      660.87      751.49     58.99 o 
 -18   4   9     1053.06     1020.54     72.67 o 
 -16   4   9     1069.48     1029.25     77.87 o 
 -14   4   9     1438.52     1393.86     56.21 o 
 -12   4   9     2960.50     2869.85     78.68 o 
 -10   4   9     4169.75     3902.01     89.07 o 
  -8   4   9     3890.05     3619.99    158.23 o 
  -6   4   9     4249.52     4320.06     76.27 o 
  -4   4   9     8075.24     8001.52    119.09 o 
  -2   4   9    10838.88    10888.42    216.20 o 
   0   4   9     4569.10     4763.90    135.40 o 
   2   4   9     2378.51     2431.14     68.06 o 
   4   4   9     3980.05     3692.27     91.44 o 
   6   4   9     4178.63     3801.14     85.10 o 
   8   4   9     3136.51     2809.12    122.18 o 
  10   4   9     2149.55     2186.79    100.77 o 
  12   4   9     1286.52     1346.65     64.91 o 
  14   4   9      958.58      847.48    100.38 o 
 -19   5   9      136.77      139.50     46.12 o 
 -17   5   9       17.57       59.88     24.80 o 
 -15   5   9      170.08      206.52     35.14 o 
 -13   5   9      215.32      245.51     28.66 o 
 -11   5   9     1691.04     1591.76     55.92 o 
  -9   5   9        2.30       16.03     10.55 o 
  -7   5   9      716.90      764.56     30.71 o 
  -5   5   9      453.39      413.66     39.61 o 
  -3   5   9     1871.85     1638.91     69.45 o 
  -1   5   9     2013.86     1881.91    120.01 o 
   1   5   9       64.58       73.57     16.98 o 
   3   5   9     2183.47     2022.90     71.58 o 
   5   5   9      145.03      145.19     23.83 o 
   7   5   9     2764.38     2597.78     71.96 o 
   9   5   9       20.15       48.26     15.26 o 
  11   5   9        0.36       14.07     15.73 o 
  13   5   9      139.73      202.01     56.18 o 
 -18   6   9      159.17      269.99     37.94 o 
 -16   6   9     1636.57     1570.82     66.81 o 
 -14   6   9     2768.67     2729.17     83.63 o 
 -12   6   9      438.46      459.61     37.05 o 
 -10   6   9      213.30      230.40     23.22 o 
  -8   6   9     5450.16     5138.20     95.83 o 
  -6   6   9     7995.89     8338.51    284.94 o 
  -4   6   9     2403.84     2203.60    174.02 o 
  -2   6   9     2842.48     2541.10     92.67 o 
   0   6   9     5852.36     5400.93    158.32 o 
   2   6   9     5780.70     5434.29    147.59 o 
   4   6   9     3892.64     3657.39    118.69 o 
   6   6   9     1454.38     1327.13     70.43 o 
   8   6   9     2256.45     2195.76     80.06 o 
  10   6   9     3874.18     3804.34    142.34 o 
  12   6   9     1629.89     1622.34    116.81 o 
 -17   7   9       19.49       54.97     27.55 o 
 -15   7   9        6.03       25.39     29.70 o 
 -13   7   9      470.64      435.73     38.65 o 
 -11   7   9      226.20      233.88     24.67 o 
  -9   7   9        0.58       21.07     13.40 o 
  -7   7   9       11.16       50.06     20.00 o 
  -5   7   9       45.27       69.80     30.47 o 
  -3   7   9      528.84      513.78     49.35 o 
  -1   7   9     1040.09      945.96     58.86 o 
   1   7   9      508.78      501.41     49.00 o 
   3   7   9      341.72      346.50     43.66 o 
   5   7   9      290.67      281.79     40.67 o 
   7   7   9      676.67      705.42     48.13 o 
   9   7   9      550.48      554.25     47.72 o 
  11   7   9        1.21        8.00     21.10 o 
 -14   8   9     1053.86     1176.79     50.91 o 
 -12   8   9      568.71      586.38     46.18 o 
 -10   8   9      816.85      811.11     60.96 o 
  -8   8   9     2559.86     2482.36    108.54 o 
  -6   8   9     3068.15     3102.24    149.34 o 
  -4   8   9     1601.21     1687.21     82.45 o 
  -2   8   9      959.41      861.37     81.07 o 
   0   8   9     1169.63     1148.23     67.62 o 
   2   8   9     2121.24     2120.60     93.73 o 
   4   8   9     1499.49     1361.93     76.51 o 
   6   8   9      461.71      477.27     54.88 o 
   8   8   9      919.02      934.12     71.11 o 
 -13   9   9     1264.86     1483.46    123.72 o 
 -11   9   9     2709.64     2770.23    112.53 o 
  -9   9   9     1367.23     1437.78     79.68 o 
  -7   9   9      257.04      345.59     67.85 o 
  -5   9   9      317.40      382.24     95.32 o 
  -3   9   9     2025.25     2196.05    141.07 o 
  -1   9   9     2226.96     2153.97    135.60 o 
   1   9   9      438.87      469.49     75.18 o 
   3   9   9      275.99      254.50     41.83 o 
   5   9   9     1050.44     1055.07     74.38 o 
   7   9   9     1703.77     1578.06    125.38 o 
 -10  10   9       92.98      120.63     50.81 o 
  -8  10   9       15.53        8.52     21.95 o 
  -6  10   9        7.21       31.54     24.55 o 
  -4  10   9      589.43      745.73     67.86 o 
  -2  10   9      781.37      951.76    105.34 o 
   0  10   9      174.94      175.52     55.56 o 
   2  10   9       59.18       40.66     24.35 o 
 -20   0  10      304.15      352.17     70.02 o 
 -18   0  10      887.90      934.85     86.13 o 
 -16   0  10     4188.34     3590.49    164.62 o 
 -14   0  10     3795.41     3503.74    154.50 o 
 -12   0  10      260.55      264.39     46.47 o 
 -10   0  10     1853.15     2031.03    102.86 o 
  -8   0  10    22991.81    24937.63    589.50 o 
  -6   0  10    24799.92    25191.90    584.75 o 
  -4   0  10     4804.77     4987.60    120.63 o 
  -2   0  10     6664.36     6409.93    109.40 o 
   0   0  10    15146.87    16160.72    232.89 o 
   2   0  10    20037.13    20151.42    359.16 o 
   4   0  10     8912.94     8631.03    185.20 o 
   6   0  10     1305.35     1427.20     65.48 o 
   8   0  10     7879.60     7674.64    286.49 o 
  10   0  10    11624.78    10966.05    379.64 o 
  12   0  10     1592.99     1595.61    122.90 o 
  14   0  10     1141.47     1388.24    119.39 o 
 -21   1  10      102.37       93.16     31.86 o 
 -19   1  10      814.01      770.90    138.49 o 
 -17   1  10        0.21        8.50     18.79 o 
 -15   1  10       17.74       19.05     24.27 o 
 -13   1  10     3277.18     2948.94    134.05 o 
 -11   1  10     2738.80     2649.79     85.44 o 
  -9   1  10     2117.10     2101.95    148.41 o 
  -7   1  10     1301.20     1324.35     41.44 o 
  -5   1  10      234.18      234.77     19.79 o 
  -3   1  10     2527.57     2357.43     58.75 o 
  -1   1  10     7891.14     7908.35    102.55 o 
   1   1  10        3.31       18.62      9.50 o 
   3   1  10      191.17      179.70     14.40 o 
   5   1  10      703.16      706.03     37.35 o 
   7   1  10     1810.36     1554.98     58.34 o 
   9   1  10     1253.63     1103.95     67.25 o 
  11   1  10       17.21       49.01     24.27 o 
  13   1  10       33.53       84.71     40.90 o 
 -20   2  10      236.27      283.59     44.75 o 
 -18   2  10      345.54      332.07     43.67 o 
 -16   2  10      955.00      985.06     50.09 o 
 -14   2  10       68.76       69.23     18.49 o 
 -12   2  10       20.34       29.05     16.10 o 
 -10   2  10     1084.15      985.20     40.51 o 
  -8   2  10      974.57      965.73     44.93 o 
  -6   2  10     8938.21     9616.39    153.05 o 
  -4   2  10     9096.94     9758.29    134.56 o 
  -2   2  10     3514.67     3646.26     82.40 o 
   0   2  10     7893.23     7842.01    112.55 o 
   2   2  10     6266.60     6237.38    136.13 o 
   4   2  10     3711.51     3599.30     74.78 o 
   6   2  10     4547.46     4273.41    201.64 o 
   8   2  10     3522.79     3564.58    163.02 o 
  10   2  10     2314.99     2287.85    109.62 o 
  12   2  10     1510.50     1610.27    210.27 o 
  14   2  10      759.52      815.27     87.89 o 
 -19   3  10      749.68      767.72     55.79 o 
 -17   3  10      246.91      284.03     34.62 o 
 -15   3  10       84.02       60.98     17.85 o 
 -13   3  10      427.58      381.98     33.70 o 
 -11   3  10     4970.06     4638.48    105.24 o 
  -9   3  10     1561.04     1470.75     93.26 o 
  -7   3  10      250.04      267.64     33.56 o 
  -5   3  10     3924.77     4180.08     73.23 o 
  -3   3  10     6231.24     6408.81    128.70 o 
  -1   3  10     8684.89     8601.88    277.95 o 
   1   3  10     2920.86     2843.58     72.01 o 
   3   3  10      477.17      485.85     27.98 o 
   5   3  10      822.07      836.59     35.77 o 
   7   3  10     6745.87     6440.21    262.77 o 
   9   3  10      903.59      900.31     48.98 o 
  11   3  10      244.23      286.67     34.21 o 
  13   3  10     1752.88     1966.65    101.93 o 
 -20   4  10      924.53      990.54     65.40 o 
 -18   4  10      383.46      402.76     70.30 o 
 -16   4  10        0.39       11.63     14.98 o 
 -14   4  10      445.74      417.24     36.08 o 
 -12   4  10     2320.33     2162.24     67.12 o 
 -10   4  10     1458.95     1397.65     51.73 o 
  -8   4  10      362.80      424.07     28.71 o 
  -6   4  10       31.58       40.37     10.11 o 
  -4   4  10     2747.27     2635.01     87.49 o 
  -2   4  10    10111.47     9796.94    169.26 o 
   0   4  10       24.28       41.78     13.18 o 
   2   4  10       85.51       88.70     16.55 o 
   4   4  10    10056.36     9765.87    200.94 o 
   6   4  10     7005.40     6524.58    132.32 o 
   8   4  10      881.13      838.38     49.43 o 
  10   4  10      576.12      627.75     48.63 o 
  12   4  10       25.49       26.29     17.16 o 
 -19   5  10      854.82      864.67     62.10 o 
 -17   5  10     1769.31     1643.50     68.34 o 
 -15   5  10     3850.50     3523.06     97.49 o 
 -13   5  10     3318.29     2952.53     83.81 o 
 -11   5  10     1583.32     1433.74     53.01 o 
  -9   5  10     6329.96     5729.04    114.88 o 
  -7   5  10     8995.46     8607.65    153.01 o 
  -5   5  10     4975.13     5019.50    137.25 o 
  -3   5  10     5713.75     5467.24    191.52 o 
  -1   5  10     1845.46     1833.59     60.56 o 
   1   5  10     1906.20     1823.15     61.85 o 
   3   5  10    10409.48    10020.84    195.17 o 
   5   5  10     5688.33     5522.60    154.10 o 
   7   5  10     1171.04     1117.45     46.98 o 
   9   5  10     2631.58     2561.33     76.34 o 
  11   5  10     1870.18     1757.05     91.91 o 
 -18   6  10       30.43       44.98     26.94 o 
 -16   6  10      220.00      258.46     44.53 o 
 -14   6  10     1245.47     1208.72     69.37 o 
 -12   6  10      223.21      247.02     36.17 o 
 -10   6  10       26.81       17.38     12.02 o 
  -8   6  10     1144.63     1028.45     66.82 o 
  -6   6  10      212.14      237.48     35.93 o 
  -4   6  10       56.76      105.87     26.43 o 
  -2   6  10        3.64        0.00     12.80 o 
   0   6  10        4.55       15.31     14.17 o 
   2   6  10      221.24      241.93     35.33 o 
   4   6  10        0.70        0.00     14.45 o 
   6   6  10      298.48      298.09     33.38 o 
   8   6  10        0.05       26.90     13.99 o 
  10   6  10      148.59      201.78     35.88 o 
 -17   7  10      925.76     1055.15     67.94 o 
 -15   7  10     1545.09     1618.98     66.60 o 
 -13   7  10      382.68      351.28     32.35 o 
 -11   7  10      281.91      252.86     39.17 o 
  -9   7  10     1268.66     1213.43     68.72 o 
  -7   7  10     4099.79     3938.48    261.60 o 
  -5   7  10     5387.35     4964.14    230.31 o 
  -3   7  10      571.75      573.34     53.79 o 
  -1   7  10      124.74      178.74     33.81 o 
   1   7  10     4136.32     3863.53    298.47 o 
   3   7  10     4560.58     4017.40    131.74 o 
   5   7  10     1174.09     1247.78     71.64 o 
   7   7  10      552.37      574.68     46.97 o 
   9   7  10      515.62      480.27     45.39 o 
 -14   8  10      131.89      162.80     29.12 o 
 -12   8  10     1305.52     1311.82     76.12 o 
 -10   8  10      882.47     1008.89     66.10 o 
  -8   8  10        8.28       10.27     17.70 o 
  -6   8  10       42.94       52.33     21.79 o 
  -4   8  10     1269.27     1414.89     77.04 o 
  -2   8  10     1200.23     1240.43     96.56 o 
   0   8  10      391.29      516.94     56.18 o 
   2   8  10       25.54       14.40     18.59 o 
   4   8  10      404.09      357.02     48.29 o 
   6   8  10     1540.54     1516.42     83.45 o 
   8   8  10       80.20       43.83     23.80 o 
 -13   9  10     1178.52     1319.87    121.25 o 
 -11   9  10      724.19      718.63     66.34 o 
  -9   9  10      991.79     1022.44     68.71 o 
  -7   9  10     1417.30     1449.11     82.25 o 
  -5   9  10      417.50      377.58     49.91 o 
  -3   9  10      551.62      659.69     63.29 o 
  -1   9  10     1034.25      973.11     69.94 o 
   1   9  10      398.23      365.34     49.86 o 
   3   9  10      156.15      113.22     32.39 o 
   5   9  10      276.05      255.33     42.86 o 
  -8  10  10      860.00      880.29     74.67 o 
  -6  10  10      205.82      229.11     41.87 o 
  -4  10  10      761.50      872.56     74.43 o 
  -2  10  10     1953.42     2095.77    102.47 o 
   0  10  10      659.82      632.60     65.80 o 
   2  10  10      414.74      537.38     62.20 o 
 -21   1  11      261.56      290.33     46.58 o 
 -19   1  11      449.69      506.63     56.51 o 
 -17   1  11      980.62      893.96     84.48 o 
 -15   1  11     3696.67     3714.21    120.71 o 
 -13   1  11     9346.13     9084.23    202.59 o 
 -11   1  11     2842.19     2802.46     91.21 o 
  -9   1  11     3204.13     3136.28    136.74 o 
  -7   1  11    16088.58    15669.45    635.19 o 
  -5   1  11     6101.43     5961.17    109.27 o 
  -3   1  11       43.00       44.63      8.77 o 
  -1   1  11     2384.92     2348.81     46.61 o 
   1   1  11    10567.96    10576.91    138.29 o 
   3   1  11     8677.39     8751.11    162.86 o 
   5   1  11     2581.59     2734.59     78.56 o 
   7   1  11     1596.19     1650.85     62.19 o 
   9   1  11     2678.14     2590.34    133.23 o 
  11   1  11     2275.81     2341.52    107.33 o 
  13   1  11     1194.27     1281.59    111.64 o 
 -20   2  11      643.11      629.62     64.21 o 
 -18   2  11        9.40       13.03     22.05 o 
 -16   2  11       93.28       48.03     22.55 o 
 -14   2  11     2259.19     2032.03     82.37 o 
 -12   2  11     5421.51     4914.86    192.92 o 
 -10   2  11     1220.61     1089.01     97.91 o 
  -8   2  11       16.98       29.62     19.00 o 
  -6   2  11       55.49       71.23     13.62 o 
  -4   2  11     1641.89     1398.99     37.93 o 
  -2   2  11     6934.51     6661.09    101.51 o 
   0   2  11     2676.52     2571.87     59.06 o 
   2   2  11      491.51      518.86     27.44 o 
   4   2  11     1884.80     1859.39     64.12 o 
   6   2  11     2748.62     2768.81     83.91 o 
   8   2  11      872.83      906.23     47.87 o 
  10   2  11      145.99      189.93     34.96 o 
  12   2  11      115.06      118.46     32.26 o 
 -19   3  11     1348.92     1390.04     71.46 o 
 -17   3  11     1060.03      958.00     69.43 o 
 -15   3  11       87.36       59.02     24.16 o 
 -13   3  11      773.56      730.17     42.61 o 
 -11   3  11     3321.43     3092.52     88.99 o 
  -9   3  11     6620.04     6145.20    117.94 o 
  -7   3  11     3899.31     4009.80    155.74 o 
  -5   3  11     1382.24     1264.35     36.45 o 
  -3   3  11     5587.90     5418.23    216.73 o 
  -1   3  11     2339.69     2117.76    104.04 o 
   1   3  11       44.25       64.39     14.50 o 
   3   3  11     1013.38      959.47     55.11 o 
   5   3  11     3841.11     3735.95     83.63 o 
   7   3  11     2597.17     2521.41     98.79 o 
   9   3  11     1218.29     1231.21     59.30 o 
  11   3  11      248.16      241.59     33.30 o 
 -20   4  11      489.53      508.34     50.22 o 
 -18   4  11      601.08      745.27     57.31 o 
 -16   4  11      748.25      680.78     48.29 o 
 -14   4  11      871.47      904.53     45.93 o 
 -12   4  11     1891.09     1914.96     63.68 o 
 -10   4  11     3455.90     3227.91     81.34 o 
  -8   4  11     2171.40     2138.15     60.11 o 
  -6   4  11     2461.18     2373.47     63.25 o 
  -4   4  11     5449.95     5206.45    108.87 o 
  -2   4  11     5019.64     4794.95    178.73 o 
   0   4  11     3372.10     3006.45     79.23 o 
   2   4  11     4975.49     4735.95    107.41 o 
   4   4  11     5855.59     5504.56    112.84 o 
   6   4  11     4274.84     4132.76     93.58 o 
   8   4  11     2139.25     2113.90    138.57 o 
  10   4  11     1009.49      917.73     56.66 o 
  12   4  11      733.91      641.88     53.84 o 
 -19   5  11      460.36      455.23     48.79 o 
 -17   5  11       98.63      131.57     26.45 o 
 -15   5  11      375.37      429.27     38.92 o 
 -13   5  11        3.65       10.65     14.05 o 
 -11   5  11      795.14      794.33     40.29 o 
  -9   5  11     1521.33     1522.46     95.27 o 
  -7   5  11      281.40      261.03     36.42 o 
  -5   5  11        8.38       23.75     15.72 o 
  -3   5  11     1476.92     1236.99     58.53 o 
  -1   5  11      173.55      169.79     23.26 o 
   1   5  11     2779.12     2601.88     77.47 o 
   3   5  11      692.77      724.78     63.92 o 
   5   5  11      472.99      481.63     34.95 o 
   7   5  11      591.74      626.42     40.78 o 
   9   5  11       34.23       14.86     17.67 o 
  11   5  11       34.11       37.32     18.55 o 
 -18   6  11      780.78      714.79     54.09 o 
 -16   6  11     1365.23     1372.77     85.69 o 
 -14   6  11       37.05       58.79     36.53 o 
 -12   6  11        3.24       17.32     13.35 o 
 -10   6  11     1713.79     1675.64     82.07 o 
  -8   6  11     5797.46     5732.87    262.53 o 
  -6   6  11     7143.24     7479.91    190.38 o 
  -4   6  11     3293.66     2978.73    106.68 o 
  -2   6  11      718.18      745.04     75.18 o 
   0   6  11     2206.46     2050.00     85.62 o 
   2   6  11     4362.88     4263.96    307.56 o 
   4   6  11     2460.53     2468.24     99.25 o 
   6   6  11     1595.35     1470.73     63.58 o 
   8   6  11     1584.42     1582.24     69.00 o 
  10   6  11     1685.11     1618.04     90.66 o 
 -15   7  11        0.27       25.50     17.95 o 
 -13   7  11       67.08       70.28     25.74 o 
 -11   7  11       78.55       78.16     39.14 o 
  -9   7  11      280.73      362.90     47.49 o 
  -7   7  11        9.82       60.34     24.50 o 
  -5   7  11      250.88      239.83     37.52 o 
  -3   7  11     1043.54      987.85     62.42 o 
  -1   7  11      612.85      674.01     57.86 o 
   1   7  11       84.94      111.97     28.00 o 
   3   7  11       45.46       47.36     36.66 o 
   5   7  11      261.74      313.83     44.85 o 
   7   7  11      165.86      200.18     30.91 o 
   9   7  11       66.60       99.76     25.22 o 
 -14   8  11      360.85      357.79     57.11 o 
 -12   8  11      104.07      125.36     31.97 o 
 -10   8  11      521.28      589.28     60.46 o 
  -8   8  11     1579.51     1623.19     85.66 o 
  -6   8  11     1832.47     1904.52     92.62 o 
  -4   8  11     1166.93     1214.75     73.46 o 
  -2   8  11     1037.22      972.59     86.96 o 
   0   8  11     2104.76     1976.49     94.39 o 
   2   8  11     2452.01     2360.06    143.55 o 
   4   8  11     1311.43     1400.21     81.05 o 
   6   8  11     1030.79     1013.42     72.92 o 
 -11   9  11      701.97      792.75     71.07 o 
  -9   9  11     1009.03     1145.93     78.90 o 
  -7   9  11       94.33      115.01     31.75 o 
  -5   9  11      772.28      878.75     73.02 o 
  -3   9  11     3593.31     3608.13    347.94 o 
  -1   9  11     2057.04     2058.57    115.46 o 
   1   9  11      326.42      334.46     55.05 o 
   3   9  11      335.91      373.94     95.43 o 
  -6  10  11        2.50       19.37     23.99 o 
  -4  10  11      122.88      218.16     42.13 o 
  -2  10  11      408.97      491.38     59.36 o 
   0  10  11      193.00      190.03     57.01 o 
 -20   0  12      345.12      377.99     73.33 o 
 -18   0  12      175.43      225.55     54.53 o 
 -16   0  12     1777.79     1811.87    121.25 o 
 -14   0  12     1904.84     2046.72    124.96 o 
 -12   0  12      186.29      231.75     44.20 o 
 -10   0  12     2682.67     2885.12    129.71 o 
  -8   0  12     9371.54     9193.42    269.96 o 
  -6   0  12    10446.02    10263.24    208.52 o 
  -4   0  12    10614.46    10907.56    219.41 o 
  -2   0  12     5674.80     5760.49    143.24 o 
   0   0  12     5858.99     5875.25    141.69 o 
   2   0  12    13074.13    13014.45    259.32 o 
   4   0  12     8140.96     7725.45    285.25 o 
   6   0  12     5130.78     4597.02    211.72 o 
   8   0  12     2912.99     2531.91    153.88 o 
  10   0  12     1957.36     2053.13    144.17 o 
  12   0  12     1709.28     1663.98    134.88 o 
 -21   1  12      156.97      157.36     39.48 o 
 -19   1  12      130.63      156.10     34.72 o 
 -17   1  12       93.03       66.18     26.51 o 
 -15   1  12        3.97       59.11     24.41 o 
 -13   1  12       79.83       89.67     24.09 o 
 -11   1  12      549.04      540.96     63.41 o 
  -9   1  12      802.13      757.98     44.25 o 
  -7   1  12        0.41       12.47     10.41 o 
  -5   1  12      928.95      838.88     35.44 o 
  -3   1  12     5608.42     5562.23     82.84 o 
  -1   1  12     1962.91     1922.33     42.25 o 
   1   1  12      224.12      291.89     28.32 o 
   3   1  12      406.95      465.34     35.44 o 
   5   1  12     1341.31     1232.15     53.05 o 
   7   1  12     1287.91     1220.44     72.43 o 
   9   1  12      232.09      243.10     42.20 o 
  11   1  12        3.23       37.98     23.48 o 
 -20   2  12      312.41      323.07     47.89 o 
 -18   2  12      123.53      130.28     50.92 o 
 -16   2  12      555.64      541.17     73.33 o 
 -14   2  12     1606.57     1592.47     96.15 o 
 -12   2  12     1695.33     1554.12     68.82 o 
 -10   2  12     5286.63     4900.73    127.47 o 
  -8   2  12     4623.03     4537.33    172.47 o 
  -6   2  12     1998.69     2112.73     57.74 o 
  -4   2  12     2826.40     2893.55     60.01 o 
  -2   2  12     1029.67      966.11     51.67 o 
   0   2  12     1226.29     1215.22     39.55 o 
   2   2  12     3752.38     3733.75     95.43 o 
   4   2  12     2065.99     1928.33     67.65 o 
   6   2  12     1779.03     1649.20     72.76 o 
   8   2  12     1844.26     1877.47     72.22 o 
  10   2  12      926.78      982.81     69.59 o 
  12   2  12      944.00      941.31     77.46 o 
 -19   3  12      386.13      472.75     58.81 o 
 -17   3  12      393.32      501.51     72.71 o 
 -15   3  12       86.59      130.44     23.70 o 
 -13   3  12      468.05      416.52     36.00 o 
 -11   3  12     3658.86     3216.42    138.18 o 
  -9   3  12     4658.05     4527.21    118.90 o 
  -7   3  12     1150.69     1039.85     51.53 o 
  -5   3  12     1447.97     1575.66     49.34 o 
  -3   3  12     4117.42     4055.63    176.67 o 
  -1   3  12     1576.62     1513.78     84.33 o 
   1   3  12       30.08       45.41     12.87 o 
   3   3  12      183.71      185.32     21.24 o 
   5   3  12     2278.70     2172.28     76.49 o 
   7   3  12     1922.11     1986.31     75.07 o 
   9   3  12      915.30      797.07     96.93 o 
  11   3  12      431.03      442.13     58.12 o 
 -18   4  12      113.43      140.35     35.42 o 
 -16   4  12       17.20       37.64     18.28 o 
 -14   4  12      146.69      134.03     23.17 o 
 -12   4  12      939.45      914.92     57.33 o 
 -10   4  12     2588.40     2489.02     70.53 o 
  -8   4  12       74.94       89.80     37.82 o 
  -6   4  12       70.16       66.83     20.18 o 
  -4   4  12     1668.77     1533.36     53.58 o 
  -2   4  12     1825.14     1668.71     57.15 o 
   0   4  12     3044.84     2925.93     79.70 o 
   2   4  12     5268.69     5004.04    100.83 o 
   4   4  12      869.47      886.48     47.64 o 
   6   4  12     1289.28     1384.66     69.15 o 
   8   4  12     1124.48      970.61     82.21 o 
  10   4  12       10.02       17.64     16.93 o 
 -17   5  12      623.00      668.47     50.75 o 
 -15   5  12     1133.16     1132.08     54.14 o 
 -13   5  12     1905.00     1841.31     74.56 o 
 -11   5  12     1377.79     1392.39     65.31 o 
  -9   5  12     1611.94     1530.65     80.97 o 
  -7   5  12     4701.77     4556.28    137.01 o 
  -5   5  12     3484.68     3305.95    140.35 o 
  -3   5  12     1404.01     1437.32     54.87 o 
  -1   5  12     4734.93     4611.88    109.27 o 
   1   5  12     8526.93     7469.38    152.28 o 
   3   5  12     4996.88     4599.02    170.80 o 
   5   5  12     3013.80     2859.08     77.44 o 
   7   5  12     1633.00     1501.50     68.77 o 
   9   5  12      888.42      889.85     65.09 o 
 -16   6  12        8.08       54.97     26.44 o 
 -14   6  12        3.96       20.04     15.90 o 
 -12   6  12        1.77        0.00     21.48 o 
 -10   6  12      147.12      138.81     31.24 o 
  -8   6  12       30.30       59.46     23.05 o 
  -6   6  12      308.26      387.76     46.25 o 
  -4   6  12       31.07       21.07     17.03 o 
  -2   6  12      329.42      359.30     43.27 o 
   0   6  12      334.44      347.38     35.17 o 
   2   6  12       32.46       15.54     15.21 o 
   4   6  12       86.20      105.82     19.90 o 
   6   6  12        2.57        0.00     13.26 o 
   8   6  12       13.82       26.17     16.80 o 
 -15   7  12     1221.56     1337.63    107.41 o 
 -13   7  12     2179.51     2259.80    276.26 o 
 -11   7  12      863.70      861.17     69.60 o 
  -9   7  12      690.23      609.77     60.18 o 
  -7   7  12     3019.34     2951.29    115.14 o 
  -5   7  12     1440.14     1508.38     79.01 o 
  -3   7  12       31.03       34.88     21.89 o 
  -1   7  12      966.22      943.48     86.34 o 
   1   7  12     2720.36     2610.03    138.18 o 
   3   7  12     1844.57     1749.61     86.22 o 
   5   7  12      820.29      839.91     51.51 o 
   7   7  12      283.29      241.61     34.42 o 
 -14   8  12      184.23      139.39     36.64 o 
 -12   8  12     1136.90     1109.96    131.37 o 
 -10   8  12      531.13      589.21     61.93 o 
  -8   8  12       72.36       96.40     29.30 o 
  -6   8  12      106.58      141.80     31.35 o 
  -4   8  12      154.38      255.76     41.84 o 
  -2   8  12      679.87      850.98     68.98 o 
   0   8  12      620.17      602.30     60.20 o 
   2   8  12       85.62       89.55     28.97 o 
   4   8  12      127.31      117.05     32.31 o 
 -11   9  12      366.95      365.60     70.02 o 
  -9   9  12      406.85      436.55     57.02 o 
  -7   9  12      259.29      306.41     50.65 o 
  -5   9  12      490.88      501.69     59.40 o 
  -3   9  12      966.12      896.86     74.75 o 
  -1   9  12      713.57      814.88     71.83 o 
   1   9  12      454.27      403.98     54.98 o 
 -19   1  13      100.49      154.21     39.08 o 
 -17   1  13      941.37      874.79     72.37 o 
 -15   1  13     1934.71     2207.21    133.23 o 
 -13   1  13     2128.72     2175.05    139.84 o 
 -11   1  13     1847.97     1641.67     99.97 o 
  -9   1  13     1171.73     1142.98     55.28 o 
  -7   1  13     4616.19     4470.83    232.95 o 
  -5   1  13     8565.34     8207.82    124.34 o 
  -3   1  13     3686.04     3470.62     62.19 o 
  -1   1  13     2806.33     2778.58     76.94 o 
   1   1  13     4599.60     4736.56    110.62 o 
   3   1  13     7715.12     7471.87    164.08 o 
   5   1  13     6026.89     5755.92    174.04 o 
   7   1  13      764.30      746.46     66.16 o 
   9   1  13     1210.19     1356.86    139.84 o 
  11   1  13     2116.62     2155.50    114.64 o 
 -20   2  13      184.49      225.04     96.87 o 
 -18   2  13     1791.11     2047.27    412.90 o 
 -16   2  13      429.05      353.00     65.06 o 
 -14   2  13        5.07       41.38     19.92 o 
 -12   2  13     1519.55     1451.49     68.93 o 
 -10   2  13     2762.87     2757.21    132.61 o 
  -8   2  13       85.96      121.68     22.49 o 
  -6   2  13      254.77      268.54     21.23 o 
  -4   2  13     2340.60     2316.00     75.41 o 
  -2   2  13     1170.78     1161.64     39.49 o 
   0   2  13      258.37      318.79     31.40 o 
   2   2  13      590.10      612.51     43.36 o 
   4   2  13      992.30      949.75     48.40 o 
   6   2  13     1227.77     1305.54     74.47 o 
   8   2  13     1078.47     1094.91     72.64 o 
  10   2  13      337.87      368.03     53.49 o 
 -19   3  13       53.68      160.58     40.76 o 
 -17   3  13        4.73       62.59     37.59 o 
 -15   3  13       24.54       36.52     21.18 o 
 -13   3  13      628.05      583.20     58.04 o 
 -11   3  13     2312.59     2175.96     82.04 o 
  -9   3  13     1421.52     1374.05     61.39 o 
  -7   3  13     1125.33     1189.01     47.83 o 
  -5   3  13      639.68      629.62     39.33 o 
  -3   3  13     1279.58     1137.32     45.56 o 
  -1   3  13     9008.09     8804.72    181.21 o 
   1   3  13     5506.95     5108.46    100.00 o 
   3   3  13      491.24      454.82     39.04 o 
   5   3  13     1608.08     1575.02     65.16 o 
   7   3  13     1170.55     1165.26     58.43 o 
   9   3  13      323.82      253.69     42.75 o 
 -18   4  13      490.67      543.76     61.05 o 
 -16   4  13      612.31      635.01     47.96 o 
 -14   4  13      756.79      726.33     45.35 o 
 -12   4  13     1362.01     1306.05     53.41 o 
 -10   4  13     2284.29     2066.25     86.44 o 
  -8   4  13     2168.55     2192.62    231.75 o 
  -6   4  13     1535.59     1380.37    114.53 o 
  -4   4  13     2354.73     2270.68     81.17 o 
  -2   4  13     3843.91     3699.76     93.04 o 
   0   4  13     3194.88     3056.17     84.35 o 
   2   4  13     2542.12     2490.55     67.73 o 
   4   4  13     2076.89     1966.30     73.87 o 
   6   4  13     1579.00     1661.37     70.60 o 
   8   4  13     1234.73     1193.40     62.61 o 
  10   4  13      881.04      988.33     74.27 o 
 -17   5  13        1.11        9.20     17.60 o 
 -15   5  13      111.91      168.03     26.65 o 
 -13   5  13       39.04        7.57     19.13 o 
 -11   5  13      785.77      617.80     78.49 o 
  -9   5  13      317.58      357.23    102.97 o 
  -7   5  13       13.44       35.77     18.32 o 
  -5   5  13      221.21      277.49     38.49 o 
  -3   5  13        8.73       25.02     13.37 o 
  -1   5  13     2491.01     2316.36     74.76 o 
   1   5  13      821.52      816.34     50.06 o 
   3   5  13       98.60      119.57     19.94 o 
   5   5  13      153.40      186.95     30.16 o 
   7   5  13      145.18      149.93     27.93 o 
   9   5  13        1.58       11.97     18.39 o 
 -16   6  13      801.55      777.79     64.92 o 
 -14   6  13     2798.12     2739.29    153.88 o 
 -12   6  13     1247.99     1337.63    165.96 o 
 -10   6  13      747.09      748.24     65.20 o 
  -8   6  13     2895.54     2642.83    212.13 o 
  -6   6  13     2081.35     2104.45    129.71 o 
  -4   6  13      711.21      788.00     57.93 o 
  -2   6  13     1723.59     1628.96     64.35 o 
   0   6  13     2456.30     2423.36     80.27 o 
   2   6  13     2477.47     2388.53     81.49 o 
   4   6  13     1632.03     1511.63     57.68 o 
   6   6  13      573.35      561.03     41.53 o 
   8   6  13      725.31      821.24     80.97 o 
 -15   7  13      122.78      188.95     43.23 o 
 -13   7  13      301.34      338.41     91.50 o 
 -11   7  13      255.20      281.61     44.17 o 
  -9   7  13      320.83      361.21     49.48 o 
  -7   7  13       53.48       76.33     26.94 o 
  -5   7  13        1.75        0.00     23.96 o 
  -3   7  13      115.71      168.28     62.17 o 
  -1   7  13      161.42      129.72     30.52 o 
   1   7  13      107.45       97.92     40.69 o 
   3   7  13        9.68       45.88     22.59 o 
   5   7  13       15.71       53.21     19.66 o 
 -12   8  13      439.64      510.22     61.85 o 
 -10   8  13      416.69      398.94     55.62 o 
  -8   8  13      654.29      612.55     78.90 o 
  -6   8  13     1047.47     1137.44     74.12 o 
  -4   8  13     1192.77     1225.66    139.11 o 
  -2   8  13      718.34      731.17     66.20 o 
   0   8  13      758.42      745.23     66.89 o 
   2   8  13     1583.87     1640.03    116.29 o 
   4   8  13      918.64     1237.04    107.82 o 
  -9   9  13      883.50     1041.06    107.10 o 
  -7   9  13      376.33      398.40     54.98 o 
  -5   9  13      267.34      291.49     47.97 o 
  -3   9  13      876.70      984.76     92.64 o 
  -1   9  13     1314.68     1541.19    158.01 o 
 -20   0  14      131.46      201.59     64.65 o 
 -18   0  14      217.65      155.74     55.56 o 
 -16   0  14     2186.02     2266.08    155.12 o 
 -12   0  14      505.75      559.55     70.02 o 
 -10   0  14      742.85      706.20     72.09 o 
  -8   0  14     2658.99     2632.25     88.22 o 
  -6   0  14     3249.91     3242.25     99.57 o 
  -4   0  14     4928.55     4999.75    235.68 o 
  -2   0  14     2722.53     2560.47     98.73 o 
   0   0  14     2108.30     2023.70     78.66 o 
   2   0  14     7542.03     7271.87    281.32 o 
   4   0  14     2361.03     2557.11    156.36 o 
   6   0  14      256.68      300.74     66.72 o 
   8   0  14     1801.62     2059.74    148.10 o 
  10   0  14      812.76      722.73    106.99 o 
 -19   1  14       98.69      169.91     43.96 o 
 -17   1  14       13.22       26.99     26.61 o 
 -15   1  14       95.21      102.86     44.00 o 
 -13   1  14      241.38      264.64     39.23 o 
 -11   1  14       63.01       62.97     19.67 o 
  -9   1  14     1649.49     1707.48     74.15 o 
  -7   1  14       99.95      111.62     18.50 o 
  -5   1  14       66.73       78.94     14.33 o 
  -3   1  14     1228.13     1141.36     43.03 o 
  -1   1  14     1939.27     1988.23     66.31 o 
   1   1  14      696.55      684.66     42.26 o 
   3   1  14        0.30        5.86     17.44 o 
   5   1  14       23.21       28.82     19.10 o 
   7   1  14      539.69      530.82     59.95 o 
   9   1  14      203.68      165.30     37.97 o 
 -20   2  14      361.52      419.09     79.94 o 
 -18   2  14     1975.78     2268.98    654.87 o 
 -16   2  14     2057.87     2005.61    153.98 o 
 -14   2  14     2713.26     2721.94    177.84 o 
 -12   2  14     4371.73     4349.93    384.50 o 
 -10   2  14      765.40      755.52    164.42 o 
  -8   2  14      633.74      595.49     43.16 o 
  -6   2  14     2060.27     1972.76     55.85 o 
  -4   2  14      601.07      641.98     44.31 o 
  -2   2  14     1877.46     1828.85     87.93 o 
   0   2  14     3267.93     3188.29     89.88 o 
   2   2  14     1542.56     1390.34     77.95 o 
   4   2  14     1897.36     1886.82     71.56 o 
   6   2  14     1135.29     1081.71     72.22 o 
   8   2  14      607.54      698.62     69.16 o 
  10   2  14      901.90      876.27     80.29 o 
 -19   3  14     1596.24     2126.06    501.30 o 
 -17   3  14     1466.07     1573.87     83.30 o 
 -15   3  14      109.18       92.08     27.17 o 
 -13   3  14      726.77      665.47     66.51 o 
 -11   3  14     1995.82     2059.24     90.78 o 
  -9   3  14     1501.20     1558.65     67.77 o 
  -7   3  14     1246.17     1297.76     64.92 o 
  -5   3  14       97.20       72.47     16.34 o 
  -3   3  14      858.60      855.56     41.43 o 
  -1   3  14     9472.76     8876.36    180.82 o 
   1   3  14     3399.78     3267.14     94.36 o 
   3   3  14       22.57       22.63     14.30 o 
   5   3  14     1421.79     1443.98     64.59 o 
   7   3  14     1356.70     1337.39     82.56 o 
   9   3  14      135.89      120.22     33.73 o 
 -18   4  14       21.90       32.49     24.69 o 
 -16   4  14        7.23       24.78     34.70 o 
 -14   4  14       93.40       62.64     23.46 o 
 -12   4  14      724.51      673.42     95.43 o 
 -10   4  14     1842.36     1537.99    104.93 o 
  -8   4  14      354.94      361.27     43.78 o 
  -6   4  14      165.37      180.13     33.77 o 
  -4   4  14      530.12      502.74     36.40 o 
  -2   4  14     1492.96     1352.99     54.29 o 
   0   4  14       12.13       18.63     12.86 o 
   2   4  14      174.60      196.93     27.91 o 
   4   4  14      163.36      134.52     25.38 o 
   6   4  14       66.18       55.12     22.34 o 
   8   4  14     1538.91     1701.90    110.19 o 
 -17   5  14       35.01       52.92     26.24 o 
 -15   5  14     1086.51      993.80     82.52 o 
 -13   5  14      588.81      649.19     83.03 o 
 -11   5  14      592.73      699.96     65.93 o 
  -9   5  14     1720.25     1820.44    109.89 o 
  -7   5  14     1305.70     1360.93     73.46 o 
  -5   5  14     3933.45     3935.24    181.66 o 
  -3   5  14     5058.39     4919.75    117.38 o 
  -1   5  14      690.39      694.31     45.30 o 
   1   5  14     1938.88     1798.87     67.28 o 
   3   5  14     3991.85     4057.68    115.96 o 
   5   5  14      999.35     1031.01     57.05 o 
   7   5  14     1094.13     1109.12     61.58 o 
 -16   6  14       50.69        7.44     28.50 o 
 -14   6  14        8.17        9.29     24.99 o 
 -12   6  14      257.77      207.25     40.65 o 
 -10   6  14       12.97        1.93     19.09 o 
  -8   6  14       37.23      103.36     28.62 o 
  -6   6  14      215.60      291.34     51.22 o 
  -4   6  14      656.85      753.30     73.64 o 
  -2   6  14        9.08        0.00     12.03 o 
   0   6  14        0.08        0.00     14.23 o 
   2   6  14      210.06      244.08     32.73 o 
   4   6  14        2.54       12.96     16.44 o 
   6   6  14        0.11        5.80     17.71 o 
 -13   7  14     1667.20     1906.16    177.84 o 
 -11   7  14      617.18      699.14     68.64 o 
  -9   7  14      153.22      156.51     35.62 o 
  -7   7  14     1551.66     1608.95     86.90 o 
  -5   7  14     3157.15     3288.76    125.81 o 
  -3   7  14      895.71      867.51     69.01 o 
  -1   7  14      397.32      364.58     47.98 o 
   1   7  14     1348.64     1386.98     78.43 o 
   3   7  14     2379.86     2511.13    120.42 o 
 -12   8  14      654.81      778.33     75.63 o 
 -10   8  14      582.27      743.91     72.80 o 
  -8   8  14      294.71      465.76     59.32 o 
  -6   8  14      375.52      411.32     53.95 o 
  -4   8  14      226.86      249.16     43.89 o 
  -2   8  14      571.19      644.00     65.14 o 
   0   8  14      629.74      690.01    133.54 o 
   2   8  14       45.56       27.88     31.19 o 
  -5   9  14      281.21      316.09     51.76 o 
 -19   1  15       18.26        0.00     25.99 o 
 -17   1  15       13.26       52.55     62.79 o 
 -15   1  15     1945.52     2354.21    443.05 o 
 -13   1  15     2781.93     3482.33    820.22 o 
 -11   1  15      464.97      438.38     44.11 o 
  -9   1  15     1739.60     1688.71     71.17 o 
  -7   1  15     5181.03     5065.65     98.92 o 
  -5   1  15     4009.44     4158.71     84.67 o 
  -3   1  15     2037.16     2034.85     67.90 o 
  -1   1  15     1747.81     1633.77    100.01 o 
   1   1  15     4204.00     3800.53    102.59 o 
   3   1  15     4146.50     4003.42    143.19 o 
   5   1  15     1700.47     1779.53     94.19 o 
   7   1  15      921.64      952.47     86.34 o 
   9   1  15      708.71      584.96     67.62 o 
 -18   2  15        4.97       46.15     50.50 o 
 -16   2  15        2.10       34.33     23.23 o 
 -14   2  15      191.18      180.88     33.55 o 
 -12   2  15      880.35      958.82    281.53 o 
 -10   2  15     2988.43     3594.98    662.72 o 
  -8   2  15     2302.02     2403.34     85.97 o 
  -6   2  15       32.53       41.48     15.09 o 
  -4   2  15       88.33      105.18     20.91 o 
  -2   2  15     1785.09     1734.40     64.17 o 
   0   2  15     2079.33     2047.69     79.20 o 
   2   2  15      245.69      236.45     30.75 o 
   4   2  15      273.77      295.52     46.46 o 
   6   2  15      732.10      744.51     92.43 o 
   8   2  15      695.63      721.24     88.92 o 
 -19   3  15      535.42      621.10     93.15 o 
 -17   3  15      482.75      477.32     56.27 o 
 -15   3  15      193.05      224.63     39.21 o 
 -13   3  15      155.34      114.12     57.42 o 
 -11   3  15      412.01      400.31     43.74 o 
  -9   3  15      932.55     1072.83     86.34 o 
  -7   3  15      266.50      232.42     33.71 o 
  -5   3  15     1198.77     1174.26     49.15 o 
  -3   3  15     5212.00     4795.47    139.77 o 
  -1   3  15     2518.70     2528.11     90.19 o 
   1   3  15      698.01      672.23     48.66 o 
   3   3  15      389.26      397.33     39.35 o 
   5   3  15      293.55      328.68     37.93 o 
   7   3  15      922.79      984.39     81.93 o 
 -18   4  15      383.51      455.80     57.01 o 
 -16   4  15      500.32      511.68     55.45 o 
 -14   4  15      457.70      434.48     61.35 o 
 -12   4  15     1150.24      921.84     85.10 o 
 -10   4  15     1676.09     1708.20    293.20 o 
  -8   4  15     1032.62     1032.87     62.97 o 
  -6   4  15     1150.17     1156.17     64.77 o 
  -4   4  15     1585.85     1577.14     59.70 o 
  -2   4  15     1459.37     1342.16    135.79 o 
   0   4  15     1381.28     1360.32    126.04 o 
   2   4  15     1040.52      990.92     53.10 o 
   4   4  15      883.83      969.04     54.49 o 
   6   4  15     1230.71     1310.93     66.23 o 
 -17   5  15      243.62      253.22     42.45 o 
 -15   5  15        1.30        0.00     25.61 o 
 -13   5  15       59.04       99.76     39.86 o 
 -11   5  15       21.10       15.18     22.72 o 
  -9   5  15      202.61      270.85     73.12 o 
  -7   5  15      114.81      132.41     29.97 o 
  -5   5  15        1.37       18.39     18.40 o 
  -3   5  15     2559.75     2336.28     95.44 o 
  -1   5  15     1620.50     1647.46     64.87 o 
   1   5  15       23.51        6.63     20.16 o 
   3   5  15       42.94       58.04     19.79 o 
   5   5  15        6.22       44.42     19.21 o 
 -14   6  15      881.45     1066.96    328.21 o 
 -12   6  15      459.67      645.82     68.40 o 
 -10   6  15       62.89       52.92     26.08 o 
  -8   6  15      210.66      249.74     41.79 o 
  -6   6  15     3334.88     3326.66    200.77 o 
  -4   6  15     4221.83     4284.89    274.92 o 
  -2   6  15     1110.59     1052.69     65.66 o 
   0   6  15      836.16      757.90     49.45 o 
   2   6  15     1557.41     1605.62     72.22 o 
   4   6  15     1370.63     1286.14     66.98 o 
 -13   7  15       22.85       49.89     27.70 o 
 -11   7  15      155.83      175.72     39.40 o 
  -9   7  15       50.47      130.27     34.12 o 
  -7   7  15       51.12      103.24     29.70 o 
  -5   7  15      155.87      176.33     35.39 o 
  -3   7  15      205.52      247.73     40.80 o 
  -1   7  15      187.83      241.45     40.52 o 
   1   7  15       42.45        6.51     20.96 o 
   3   7  15      120.51      154.32     29.88 o 
 -10   8  15      143.12      120.17     36.48 o 
  -8   8  15      239.16      269.92     46.27 o 
  -6   8  15      734.47      723.80    123.21 o 
  -4   8  15      611.99      812.57     73.03 o 
  -2   8  15      338.55      305.44     47.60 o 
 -18   0  16      157.93      256.54     88.61 o 
 -16   0  16     1393.69     2614.12    221.42 o 
 -12   0  16      501.96      496.14     68.16 o 
 -10   0  16      238.44      237.53     47.71 o 
  -8   0  16      740.42      739.81     48.48 o 
  -6   0  16     3507.56     3501.89    111.17 o 
  -4   0  16     3359.94     3426.32    110.10 o 
  -2   0  16      974.82      901.81     85.93 o 
   0   0  16     1183.03     1019.95     93.77 o 
   2   0  16     1572.42     1755.28    129.92 o 
   4   0  16     1764.43     2095.06    149.54 o 
   6   0  16     1128.76     1068.08    121.87 o 
 -19   1  16       63.75      172.33     53.53 o 
 -17   1  16       85.77      252.04    110.30 o 
 -15   1  16       14.43       50.88     24.70 o 
 -13   1  16        0.12       69.36     26.10 o 
 -11   1  16      213.63      308.11     39.35 o 
  -9   1  16      244.48      294.67     34.99 o 
  -7   1  16      212.28      195.34     22.22 o 
  -5   1  16      183.26      252.01     30.22 o 
  -3   1  16      336.20      344.24     33.70 o 
  -1   1  16      217.27      254.16     30.79 o 
   1   1  16        3.91        0.00     23.34 o 
   3   1  16        1.15        0.00     17.14 o 
   5   1  16       21.90       20.96     24.68 o 
   7   1  16      265.96      319.06     52.35 o 
 -18   2  16      392.87      830.05    562.65 o 
 -16   2  16      711.48      819.57    172.06 o 
 -14   2  16      235.78      386.12    147.06 o 
 -12   2  16      566.41      767.56     64.53 o 
 -10   2  16     1283.93     1264.10     94.81 o 
  -8   2  16     1163.56     1128.25     62.27 o 
  -6   2  16     4481.77     4470.85    136.76 o 
  -4   2  16     4808.32     4575.35    113.68 o 
  -2   2  16     2051.09     1929.44     70.92 o 
   0   2  16     3166.62     3224.59     96.13 o 
   2   2  16     1577.76     1409.04     82.59 o 
   4   2  16      674.34      658.66     67.31 o 
   6   2  16     1186.66     1188.17     96.36 o 
 -17   3  16      627.97      779.29     69.67 o 
 -15   3  16       56.19       80.99     27.08 o 
 -13   3  16       52.55       48.27     22.52 o 
 -11   3  16     1237.56     1291.57     99.76 o 
  -9   3  16     1416.07     1653.74     80.87 o 
  -7   3  16      501.63      614.29     55.25 o 
  -5   3  16     1479.91     1556.78    107.20 o 
  -3   3  16     3978.81     3682.62    102.58 o 
  -1   3  16     3452.25     3673.75    124.48 o 
   1   3  16     1199.73     1230.73     59.35 o 
   3   3  16      278.51      253.97     33.13 o 
   5   3  16      403.76      470.46     60.07 o 
   7   3  16      973.01     1112.08    116.70 o 
 -16   4  16       88.15      103.82     31.59 o 
 -14   4  16        0.82        0.00     22.31 o 
 -12   4  16      206.75      130.54     40.90 o 
 -10   4  16     1057.24     1167.31    181.97 o 
  -8   4  16      169.52      192.65     35.02 o 
  -6   4  16        9.68       12.30     17.52 o 
  -4   4  16       88.72       77.75     23.22 o 
  -2   4  16      146.60      140.47     24.89 o 
   0   4  16      337.86      347.54     37.22 o 
   2   4  16       20.55       20.80     16.37 o 
   4   4  16       37.68       40.00     20.68 o 
   6   4  16      715.77      759.20     76.18 o 
 -15   5  16      732.39      710.33     93.36 o 
 -13   5  16      961.87     1062.05    265.83 o 
 -11   5  16      292.54      333.01     50.70 o 
  -9   5  16      647.34      718.69     69.40 o 
  -7   5  16     1854.90     1996.82    101.11 o 
  -5   5  16      944.99     1039.55     68.27 o 
  -3   5  16      476.82      429.19     48.52 o 
  -1   5  16      548.16      564.32    110.40 o 
   1   5  16      538.68      535.26     46.85 o 
   3   5  16     1361.18     1410.06     68.73 o 
 -14   6  16       80.68      195.74     44.24 o 
 -12   6  16        1.07        8.78     24.75 o 
 -10   6  16       30.54       30.55     25.30 o 
  -8   6  16       33.25       34.33     22.32 o 
  -6   6  16       72.40       84.92     28.36 o 
  -4   6  16      150.53      168.01     33.71 o 
  -2   6  16       40.36       35.91     22.61 o 
   0   6  16      190.69      238.04     41.09 o 
   2   6  16       27.21       92.68     23.60 o 
 -11   7  16      219.76      256.85     73.22 o 
  -9   7  16      343.64      277.25     46.97 o 
  -7   7  16     2156.24     2129.43    109.78 o 
  -5   7  16     1857.99     1975.76    128.48 o 
  -3   7  16      621.57      687.40     65.04 o 
  -1   7  16      710.86      586.03     60.88 o 
 -17   1  17      427.14     1273.90   1207.61 o 
 -15   1  17      708.53     1099.42    564.51 o 
 -13   1  17     1483.23     2670.14   1801.55 o 
 -11   1  17      472.02      429.99     67.85 o 
  -9   1  17      157.97      136.64     31.50 o 
  -7   1  17     1901.20     1825.87     81.57 o 
  -5   1  17     3155.30     3182.15     98.97 o 
  -3   1  17     1932.58     1974.11     71.75 o 
  -1   1  17      512.55      439.38     52.87 o 
   1   1  17      367.65      401.53     52.41 o 
   3   1  17     2098.57     2362.52    113.35 o 
   5   1  17     1229.66     1227.61     83.02 o 
 -18   2  17      327.54      499.24     98.53 o 
 -16   2  17       32.04       55.48     31.94 o 
 -14   2  17       25.34       41.54     26.97 o 
 -12   2  17      814.69      842.46    321.19 o 
 -10   2  17      497.05      652.08     80.56 o 
  -8   2  17       40.94       91.44     27.52 o 
  -6   2  17      814.97      823.60    111.95 o 
  -4   2  17     1724.46     1695.22     66.82 o 
  -2   2  17      563.72      560.65     44.80 o 
   0   2  17      354.06      471.58     42.61 o 
   2   2  17      248.87      281.93     62.69 o 
   4   2  17       32.53       73.44     30.04 o 
 -17   3  17      473.12      553.96    116.70 o 
 -15   3  17       96.62      116.27     33.14 o 
 -13   3  17       51.33       93.85     43.89 o 
 -11   3  17      313.48      329.24     63.62 o 
  -9   3  17     1004.72     1202.60    148.51 o 
  -7   3  17      701.39      811.54     89.23 o 
  -5   3  17        4.86       24.96     18.26 o 
  -3   3  17      157.05      211.45     30.20 o 
  -1   3  17     1251.42     1163.06     69.82 o 
   1   3  17      298.85      326.13     38.22 o 
   3   3  17      423.96      484.65     59.84 o 
   5   3  17      971.48     1126.35    130.85 o 
 -16   4  17      328.83      408.15     75.80 o 
 -14   4  17      299.50      305.28     66.10 o 
 -12   4  17      460.53      531.92    126.41 o 
 -10   4  17      875.06     1042.81     74.07 o 
  -8   4  17      950.00     1066.12    105.55 o 
  -6   4  17      812.66      922.25     99.35 o 
  -4   4  17     1104.14     1297.35    105.75 o 
  -2   4  17     1120.51     1136.71     84.14 o 
   0   4  17      874.16      937.19     54.95 o 
   2   4  17      830.72      778.91     56.12 o 
   4   4  17      838.59      829.83     60.55 o 
 -13   5  17       18.19       57.85     29.97 o 
 -11   5  17       14.17       20.86     25.28 o 
  -9   5  17      340.93      378.54     50.97 o 
  -7   5  17      211.80      256.60     41.22 o 
  -5   5  17      159.44      223.71     36.28 o 
  -3   5  17        0.16        8.06     26.65 o 
  -1   5  17      433.71      505.21     46.41 o 
   1   5  17        2.38       25.76     16.72 o 
   3   5  17        0.05       17.27     22.57 o 
 -12   6  17      174.66      202.33     91.71 o 
 -10   6  17      756.62      869.71     77.46 o 
  -8   6  17     2256.36     2229.25    106.38 o 
  -6   6  17     1225.46     1274.70     89.13 o 
  -4   6  17      820.98      904.29     71.49 o 
  -2   6  17     1160.62     1305.82    115.05 o 
   0   6  17     1044.97     1006.22     61.05 o 
  -9   7  17      534.75      631.84    100.59 o 
  -7   7  17      121.92      196.75     39.88 o 
  -5   7  17       48.48       63.95     34.60 o 
  -3   7  17      125.00      202.63     57.63 o 
 -14   0  18      925.76      918.95     86.55 o 
 -12   0  18      852.11      918.33     82.00 o 
 -10   0  18      729.35      847.48     78.28 o 
  -8   0  18      447.10      334.20     57.01 o 
  -6   0  18     1390.87     1528.69    111.95 o 
  -4   0  18     2422.63     2612.06    155.95 o 
  -2   0  18      640.25      687.20     90.68 o 
   0   0  18     1060.83      993.72    100.38 o 
   2   0  18     2014.47     1905.03    145.62 o 
   4   0  18     1072.61     1072.00    111.54 o 
 -17   1  18      387.40     1175.69    203.66 o 
 -15   1  18       63.06       95.03    100.59 o 
 -13   1  18       12.25       27.88     28.09 o 
 -11   1  18       29.46       66.59     22.92 o 
  -9   1  18       22.04       47.80     20.17 o 
  -7   1  18        8.71       13.52     23.96 o 
  -5   1  18        2.43       28.77     17.83 o 
  -3   1  18        2.09        4.37     19.42 o 
  -1   1  18      255.78      282.51     44.15 o 
   1   1  18      386.42      396.94     55.26 o 
   3   1  18        0.20        7.24     21.51 o 
 -16   2  18       13.26       53.07     69.81 o 
 -14   2  18      647.13      889.52    287.11 o 
 -12   2  18      966.54     1031.73     91.50 o 
 -10   2  18     1179.98     1106.09     92.33 o 
  -8   2  18     2785.85     2812.49    111.34 o 
  -6   2  18     1574.88     1709.26    139.11 o 
  -4   2  18     1178.33     1208.63     58.12 o 
  -2   2  18     1483.79     1489.62     85.59 o 
   0   2  18      555.66      480.06     56.73 o 
   2   2  18      959.07      919.55     78.79 o 
   4   2  18     1165.61     1391.54    130.13 o 
 -15   3  18      221.99      218.74     54.12 o 
 -13   3  18      382.92      306.32     63.41 o 
 -11   3  18      392.28      565.56    119.70 o 
  -9   3  18     1368.69     1533.03    113.81 o 
  -7   3  18     1178.02     1303.37     76.49 o 
  -5   3  18       25.93       47.28     22.78 o 
  -3   3  18      462.18      517.63     44.49 o 
  -1   3  18     1677.17     1814.35     74.79 o 
   1   3  18      418.27      432.63     57.66 o 
   3   3  18      558.54      546.87     64.29 o 
 -14   4  18       29.39       14.25     30.16 o 
 -12   4  18       34.64       51.30     30.14 o 
 -10   4  18      566.98      736.32     90.78 o 
  -8   4  18      438.63      466.19     75.80 o 
  -6   4  18      296.43      329.04     67.54 o 
  -4   4  18      293.49      267.75     43.81 o 
  -2   4  18       51.18       54.88     20.68 o 
   0   4  18      298.19      328.90     39.17 o 
   2   4  18      319.56      346.49     50.11 o 
 -13   5  18      213.12      418.27    108.03 o 
 -11   5  18      602.26      771.06    177.84 o 
  -9   5  18      339.07      463.82    106.48 o 
  -7   5  18      237.09      262.11     41.91 o 
  -5   5  18     1207.72     1235.18    108.03 o 
  -3   5  18      576.89      651.95     66.79 o 
  -1   5  18      280.23      336.45     41.38 o 
 -10   6  18       24.51       60.31     42.14 o 
  -8   6  18      368.69      365.64     52.02 o 
  -6   6  18       45.78       94.54     30.62 o 
  -4   6  18        1.99       30.36     35.11 o 
 -15   1  19      372.93      633.10   1464.56 o 
 -13   1  19      341.69      426.53     71.47 o 
 -11   1  19      635.04      774.09     61.24 o 
  -9   1  19     1219.45     1212.25     95.01 o 
  -7   1  19     1178.47     1270.40     72.71 o 
  -5   1  19     1409.15     1492.80     83.08 o 
  -3   1  19      637.88      660.36     64.19 o 
  -1   1  19      322.54      400.06     54.81 o 
   1   1  19      705.95      649.05     68.35 o 
 -14   2  19       27.96       29.33     31.40 o 
 -12   2  19       43.26       74.77     37.18 o 
 -10   2  19      943.73      965.42     88.82 o 
  -8   2  19     2163.23     2337.08    129.61 o 
  -6   2  19      155.63      257.57     40.76 o 
  -4   2  19        1.00       31.95     17.30 o 
  -2   2  19      293.33      318.54     47.60 o 
   0   2  19      288.27      328.80     85.00 o 
   2   2  19      183.54      350.73     80.97 o 
 -13   3  19      251.01      238.36     60.11 o 
 -11   3  19      488.23      560.38     84.07 o 
  -9   3  19      348.35      366.84     68.78 o 
  -7   3  19       83.60      142.45     34.42 o 
  -5   3  19      269.65      282.41     44.57 o 
  -3   3  19      340.51      315.31     36.92 o 
  -1   3  19      577.85      701.96     54.36 o 
   1   3  19      900.61     1157.72    114.22 o 
 -12   4  19      351.06      453.06    118.15 o 
 -10   4  19      544.03      611.39     88.82 o 
  -8   4  19      776.33      912.13    106.17 o 
  -6   4  19      779.76      805.84     72.66 o 
  -4   4  19      507.72      499.74     58.50 o 
  -2   4  19      627.61      623.26     57.33 o 
  -9   5  19       95.69       92.33     43.38 o 
  -7   5  19       50.67       58.45     38.83 o 
  -5   5  19       24.72       22.93     31.40 o 
  -3   5  19        7.93        0.00     21.32 o 
 -14   0  20      516.53      703.31     92.33 o 
 -12   0  20      961.10     1209.77    100.38 o 
  -6   0  20     1005.14     1259.76    111.54 o 
  -4   0  20     1166.22     1386.58    119.59 o 
  -2   0  20      773.27      981.33    102.86 o 
   0   0  20      652.46      843.56    112.36 o 
 -13   1  20       23.34      102.04     45.44 o 
 -11   1  20      258.76      377.16     68.16 o 
  -9   1  20      710.50      799.15     89.85 o 
  -7   1  20       33.27       36.77     37.80 o 
  -5   1  20       33.10       32.91     24.90 o 
  -3   1  20      157.81      171.34     37.52 o 
  -1   1  20       66.91       51.13     26.62 o 
 -12   2  20      523.18      698.97     93.77 o 
 -10   2  20       37.46       66.30     37.59 o 
  -8   2  20       72.40      131.12     66.41 o 
  -6   2  20      357.79      394.35     50.12 o 
  -4   2  20       46.64       69.61     36.56 o 
  -2   2  20      542.93      692.08     69.26 o 
 -11   3  20      267.25      271.82     62.79 o 
  -9   3  20      385.43      530.21     63.76 o 
  -7   3  20      133.79      277.30     47.12 o 
  -5   3  20        2.21       18.07     24.81 o 
  -3   3  20      129.60      199.06     36.75 o 
 -10   4  20      337.32      399.47     76.01 o 
  -8   4  20      253.93      319.09     51.25 o 
  -6   4  20      138.08      135.87     36.61 o 
 -11   1  21      368.73      351.55     68.37 o 
  -5   1  21      896.24      868.76    108.03 o 
  -8   2  21        4.83       15.28     32.02 o 
  -6   2  21      134.78      165.86     58.04 o 
                                                 
